# Supplementary material for: Kinetochore- and chromosome-driven transition of microtubules into bundles promotes spindle assembly
Source: Nat Commun. 2022 Nov 27;13:7307. doi: 10.1038/s41467-022-34957-4 (PMC9701229; doi:10.1038/s41467-022-34957-4)
Supplement: Supplementary file 12 — Source Data [file 41467_2022_34957_MOESM12_ESM.xlsx]

## Sheet: FIG 1C
Time frame	Time (sec)	Time (min)	st2	st8	st12	st14	st3	st9	st12	st18	st1	st2	NUMBER of Segments (mean)
1	0	0	3	8	8	4	7	1	5	5	4	8	5.3
2	5.4	0.09	5	5	8	4	11	3	4	7	3	8	5.8
3	10.8	0.18	1	5	9	3	8	3	3	4	5	7	4.8
4	16.2	0.27	3	5	8	5	5	1	2	6	3	8	4.6
5	21.6	0.36	4	8	7	3	4	2	4	3	6	7	4.8
6	27	0.45	3	7	9	4	5	1	3	7	2	9	5
7	32.4	0.54	2	6	11	5	4	1	3	6	5	9	5.2
8	37.8	0.63	2	6	9	4	7	2	5	5	4	8	5.2
9	43.2	0.72	6	4	9	4	7	2	6	3	2	10	5.3
10	48.6	0.81	3	11	8	4	6	2	6	4	4	7	5.5
11	54	0.9	2	4	10	4	7	1	3	3	4	11	4.9
12	59.4	0.99	2	8	9	3	8	1	4	3	4	6	4.8
13	64.8	1.08	3	10	7	3	9	3	4	6	9	9	6.3
14	70.2	1.17	2	2	10	5	5	2	6	5	7	13	5.7
15	75.6	1.26	1	2	12	3	3	2	6	3	6	11	4.9
16	81	1.35	2	6	13	3	5	2	6	6	6	9	5.8
17	86.4	1.44	2	4	11	3	4	2	6	6	7	10	5.5
18	91.8	1.53	1	4	15	5	7	1	7	4	8	10	6.2
19	97.2	1.62	3	2	17	6	8	1	5	5	7	11	6.5
20	102.6	1.71	4	7	13	6	5	1	5	5	5	9	6
21	108	1.8	3	3	15	5	7	1	7	6	3	6	5.6
22	113.4	1.89	4	3	13	3	7	2	7	5	5	7	5.6
23	118.8	1.98	2	6	15	5	6	2	7	3	7	7	6
24	124.2	2.07	2	2	14	4	8	1	6	2	5	7	5.1
25	129.6	2.16	3	4	17	7	5	3	7	5	9	5	6.5
26	135	2.25	5	6	15	5	6	3	8	5	7	9	6.9
27	140.4	2.34	4	4	16	5	7	3	8	7	5	8	6.7
28	145.8	2.43	2	11	16	8	8	2	8	5	6	9	7.5
29	151.2	2.52	3	5	17	6	8	3	7	4	5	9	6.7
30	156.6	2.61	3	5	15	6	8	3	9	6	3	10	6.8
31	162	2.7	3	7	13	5	8	3	8	5	8	4	6.4
32	167.4	2.79	2	7	12	5	8	3	8	6	8	7	6.6
33	172.8	2.88	2	8	13	6	8	3	9	7	5	7	6.8
34	178.2	2.97	4	10	9	6	9	3	12	7	5	6	7.1
35	183.6	3.06	3	9	10	4	12	2	10	6	10	10	7.6
36	189	3.15	4	3	12	6	9	3	10	9	8	7	7.1
37	194.4	3.24	2	10	12	4	12	4	9	8	9	10	8
38	199.8	3.33	2	7	15	4	11	4	7	10	7	11	7.8
39	205.2	3.42	2	7	10	6	10	4	7	9	9	10	7.4
40	210.6	3.51	2	6	13	4	13	5	8	11	11	9	8.2
41	216	3.6	3	7	14	5	10	5	6	9	11	9	7.9
42	221.4	3.69	2	5	15	9	15	3	6	9	10	8	8.2
43	226.8	3.78	3	4	10	10	11	5	7	6	10	6	7.2
44	232.2	3.87	3	8	14	9	13	7	6	10	10	8	8.8
45	237.6	3.96	3	9	15	10	17	5	11	8	12	7	9.7
46	243	4.05	4	9	16	12	17	4	8	7	12	7	9.6
47	248.4	4.14	3	7	15	7	15	3	6	8	11	9	8.4
48	253.8	4.23	3	9	15	10	15	4	9	8	9	8	9
49	259.2	4.32	3	8	18	9	14	4	12	8	7	8	9.1
50	264.6	4.41	3	7	16	8	13	4	10	8	9	9	8.7
51	270	4.5	3	9	17	11	14	6	10	9	8	7	9.4
52	275.4	4.59	4	8	20	10	15	6	10	8	14	7	10.2
53	280.8	4.68	4	9	18	8	16	6	12	11	13	9	10.6
54	286.2	4.77	3	6	18	7	16	6	10	13	13	12	10.4
55	291.6	4.86	3	14	18	11	14	7	11	10	14	11	11.3
56	297	4.95	3	14	11	9	14	5	10	8	15	9	9.8
57	302.4	5.04	3	11	19	11	16	6	11	11	15	10	11.3
58	307.8	5.13	4	17	17	13	14	6	10	14	13	8	11.6
59	313.2	5.22	7	15	12	16	14	5	11	15	14	11	12
60	318.6	5.31	6	6	16	16	14	8	10	15	15	10	11.6
61	324	5.4	6	14	15	NaN	17	5	12	14	11	8	11.3333
62	329.4	5.49	2	11	16	NaN	19	8	11	12	14	11	11.5556
63	334.8	5.58	4	11	17	NaN	16	10	12	12	15	11	12
64	340.2	5.67	3	12	19	NaN	17	8	13	14	16	12	12.6667
65	345.6	5.76	6	15	13	NaN	16	10	14	17	18	12	13.4444
66	351	5.85	5	13	11	NaN	22	11	12	17	18	11	13.3333
67	356.4	5.94	6	4	18	NaN	18	12	13	17	16	15	13.2222
68	361.8	6.03	9	10	18	NaN	21	13	13	21	17	15	15.2222
69	367.2	6.12	5	15	16	NaN	20	10	14	21	18	13	14.6667
70	372.6	6.21	7	19	17	NaN	20	12	12	21	16	13	15.2222
71	378	6.3	6	16	16	NaN	25	NaN	12	20	16	NaN	15.8571
72	383.4	6.39	10	12	18	NaN	20	NaN	13	22	15	NaN	15.7143
73	388.8	6.48	11	18	15	NaN	22	NaN	12	18	17	NaN	16.1429
74	394.2	6.57	9	16	16	NaN	25	NaN	13	22	16	NaN	16.7143
75	399.6	6.66	9	19	16	NaN	22	NaN	14	24	13	NaN	16.7143
76	405	6.75	7	20	14	NaN	23	NaN	15	21	20	NaN	17.1429
77	410.4	6.84	8	17	19	NaN	21	NaN	15	20	21	NaN	17.2857
78	415.8	6.93	13	19	19	NaN	21	NaN	11	18	9	NaN	15.7143
79	421.2	7.02	12	18	16	NaN	24	NaN	14	20	18	NaN	17.4286
80	426.6	7.11	14	21	17	NaN	23	NaN	12	19	16	NaN	17.4286
81	432	7.2	14	20	17	NaN	25	NaN	13	NaN	17	NaN	17.6667
82	437.4	7.29	14	16	15	NaN	15	NaN	10	NaN	16	NaN	14.3333
83	442.8	7.38	16	17	15	NaN	21	NaN	12	NaN	15	NaN	16
84	448.2	7.47	NaN	17	16	NaN	23	NaN	13	NaN	14	NaN	16.6
85	453.6	7.56	NaN	17	17	NaN	21	NaN	16	NaN	15	NaN	17.2
86	459	7.65	NaN	21	16	NaN	22	NaN	14	NaN	23	NaN	19.2
87	464.4	7.74	NaN	21	16	NaN	16	NaN	13	NaN	24	NaN	18
88	469.8	7.83	NaN	17	15	NaN	21	NaN	12	NaN	21	NaN	17.2
89	475.2	7.92	NaN	17	18	NaN	20	NaN	15	NaN	25	NaN	19
90	480.6	8.01	NaN	16	14	NaN	23	NaN	15	NaN	19	NaN	17.4
91	486	8.1	NaN	18	16	NaN	21	NaN	14	NaN	20	NaN	17.8
92	491.4	8.19	NaN	17	15	NaN	21	NaN	14	NaN	21	NaN	17.6
93	496.8	8.28	NaN	15	13	NaN	18	NaN	15	NaN	20	NaN	16.2
94	502.2	8.37	NaN	17	17	NaN	19	NaN	16	NaN	19	NaN	17.6
95	507.6	8.46	NaN	17	13	NaN	20	NaN	15	NaN	19	NaN	16.8
96	513	8.55	NaN	17	15	NaN	20	NaN	16	NaN	13	NaN	16.2
97	518.4	8.64	NaN	21	12	NaN	16	NaN	15	NaN	19	NaN	16.6
98	523.8	8.73	NaN	18	13	NaN	20	NaN	13	NaN	21	NaN	17
99	529.2	8.82	NaN	16	15	NaN	20	NaN	12	NaN	22	NaN	17
100	534.6	8.91	NaN	17	16	NaN	20	NaN	15	NaN	17	NaN	17

## Sheet: FIG 1D
Frame	st3 (13.03)	st1 (14.03)	st2 (12.03)	st2 (17.03)	st8 (12.03)	st9 (13.03)	st12 (12.03)	st12(13.03)	st14(12.03)	st18 (13.03)	Time (min)	SEGMENT INTENSITIES (mean)
1	35.3153	60.1159	19.1864	49.8883	23.3709	27.0752	44.7018	45.3771	45.3771	48.2185	0	39.8626
2	34.2287	64.6736	19.0308	54.3815	22.3111	24.6617	45.2583	43.2731	43.2731	43.9854	0.09	39.5077
3	35.3859	66.3628	17.7741	49.8327	23.1216	25.9559	46.1961	44.6721	44.6721	44.2793	0.18	39.8253
4	38.0388	48.9112	18.207	49.995	18.8567	28.7759	49.4526	44.1362	44.1362	48.0579	0.27	38.8567
5	39.614	61.9872	21.8806	55.1098	23.1086	30.4354	41.8693	41.0672	41.0672	62.73	0.36	41.8869
6	43.4868	48.119	23.118	52.4295	24.2252	33.6235	47.0568	47.6862	47.6862	48.1669	0.45	41.5598
7	40.9432	57.4168	21.0288	61.0081	21.0161	31.6596	43.9277	46.7506	46.7506	49.1714	0.54	41.9673
8	36.5718	53.9957	25.6076	65.3817	26.8987	31.952	43.5753	52.5569	52.5569	53.7698	0.63	44.2866
9	35.215	53.9613	24.6646	55.7093	23.171	34.6631	42.9167	51.1266	51.1266	50.4367	0.72	42.2991
10	39.6383	64.88	22.5805	60.0216	30.8305	41.1701	44.9531	46.187	46.187	50.9346	0.81	44.7383
11	41.5776	60.8391	22.8946	61.2159	29.0319	41.5788	49.3811	47.2217	47.2217	53.7413	0.9	45.4704
12	41.499	57.2483	20.1752	73.3324	28.4821	43.7724	48.4311	50.3758	50.3758	60.445	0.99	47.4137
13	39.7138	55.0204	25.6037	65.6006	28.2002	35.5569	50.4439	48.9794	48.9794	60.364	1.08	45.8462
14	41.5156	60.2773	24.6789	62.4604	20.231	36.8485	55.4096	48.9591	48.9591	58.206	1.17	45.7545
15	43.4538	63.4865	24.1444	62.0402	19.9641	41.6752	53.2499	50.4946	50.4946	55.3146	1.26	46.4318
16	38.5423	69.9469	24.0586	59.9951	24.5226	37.1479	56.2741	54.7759	54.7759	48.7008	1.35	46.874
17	40.4731	66.1725	28.6135	62.3935	25.0298	40.4422	57.3149	51.9608	51.9608	56.7062	1.44	48.1067
18	38.4728	64.2648	25.2233	56.7627	29.2187	41.0186	62.3371	56.1467	56.1467	63.3935	1.53	49.2985
19	36.86	63.9025	27.2621	68.6254	24.8686	41.7894	56.3626	52.9605	52.9605	59.2676	1.62	48.4859
20	47.2759	55.3819	21.8152	55.028	30.9938	39.7187	66.258	59.639	59.639	54.0837	1.71	48.9833
21	40.3913	53.0538	26.5803	54.8997	26.357	41.6476	62.3566	59.7549	59.7549	51.3191	1.8	47.6115
22	40.5607	68.8121	28.1185	58.8685	24.5333	36.732	69.1538	52.0054	52.0054	52.4743	1.89	48.3264
23	43.1699	74.1642	26.5189	59.0672	27.8424	40.356	67.0416	52.9635	52.9635	50.9591	1.98	49.5046
24	43.034	65.6724	23.7108	61.8014	28.8233	45.1046	66.6345	54.6775	54.6775	51.678	2.07	49.5814
25	43.5025	66.9988	23.479	68.0907	33.8951	45.2963	61.7095	49.7079	49.7079	68.8277	2.16	51.1215
26	40.7646	67.1412	24.7118	66.7307	29.144	35.4018	61.0769	54.5243	54.5243	54.2561	2.25	48.8276
27	41.6306	78.5824	24.901	60.4313	33.4259	37.7087	64.5579	50.8702	50.8702	55.2926	2.34	49.8271
28	46.9708	69.2681	24.6629	67.2467	33.9061	36.7761	60.2771	56.4812	56.4812	55.1448	2.43	50.7215
29	50.6358	73.2699	26.1274	69.8389	28.4477	44.6932	63.6893	62.204	62.204	51.5506	2.52	53.2661
30	49.8288	67.8279	24.1119	74.0986	34.5523	47.1183	61.897	58.1412	58.1412	57.0493	2.61	53.2767
31	50.3922	77.1083	25.5741	63.3231	35.063	45.0457	53.2031	63.2271	63.2271	71.1219	2.7	54.7286
32	52.3822	72.3521	26.7632	66.6904	30.974	43.1047	57.9952	62.2932	62.2932	61.8756	2.79	53.6724
33	48.6675	78.8038	27.1497	68.4539	37.0951	48.2898	53.6072	60.1034	60.1034	64.9829	2.88	54.7257
34	56.5799	76.1713	30.0488	68.7058	37.5743	47.6882	66.6414	57.8585	57.8585	61.7538	2.97	56.088
35	52.1376	78.3219	30.9223	77.328	37.0947	44.3621	52.5126	59.4328	59.4328	60.3773	3.06	55.1922
36	52.7873	85.4215	30.1737	85.3315	33.8082	51.8472	53.2273	58.7164	58.7164	63.9111	3.15	57.394
37	54.9369	78.6451	28.7058	96.2426	33.5845	52.9908	62.3718	52.9559	52.9559	69.1395	3.24	58.2529
38	53.297	71.5564	31.4016	93.312	35.6459	48.1166	70.1176	55.2695	55.2695	70.7441	3.33	58.473
39	56.9189	72.902	30.4661	87.4021	37.5414	56.364	85.5709	48.8819	48.8819	70.8812	3.42	59.581
40	54.3198	75.9164	28.3522	91.1445	37.147	48.1751	73.3263	56.0997	56.0997	74.2122	3.51	59.4793
41	61.9024	71.1032	28.6009	95.9768	34.6624	48.1046	74.2973	55.9994	55.9994	76.0839	3.6	60.273
42	60.8133	75.1787	33.0062	93.7459	37.2057	58.8734	81.1825	55.9863	55.9863	78.0333	3.69	63.0012
43	60.4677	75.9399	31.0668	102.155	41.2476	46.5194	77.7608	52.3341	52.3341	74.4983	3.78	61.4324
44	62.6442	82.9493	30.6886	98.9733	41.2419	51.8618	62.9122	57.3646	57.3646	73.8694	3.87	61.987
45	61.0823	87.1491	30.3237	106.248	43.0608	50.3074	67.6775	60.1051	57.3646	71.3412	3.96	63.466
46	58.9965	85.8322	30.7895	108.659	36.9646	53.1464	65.6498	60.09	60.09	81.635	4.05	64.1853
47	58.175	76.4256	36.265	101.584	39.561	46.8678	75.6599	55.342	55.342	67.7803	4.14	61.3003
48	57.8879	74.1871	34.1916	116.578	37.8332	53.6034	69.8674	62.6078	62.6078	75.9211	4.23	64.5286
49	61.9371	76.3126	34.9116	98.4086	39.9235	57.1525	78.8093	52.4103	52.4103	65.9996	4.32	61.8275
50	58.8664	76.455	33.4225	108.489	37.5702	50.6917	80.5876	54.2962	54.2962	74.2356	4.41	62.891
51	72.4368	86.3705	34.1173	111.975	46.9328	48.6116	82.9129	60.9781	60.9781	74.3085	4.5	67.9621
52	55.7021	81.3445	33.5398	106.496	43.1522	48.1344	76.1328	62.6582	62.6582	63.4114	4.59	63.3229
53	57.976	83.6838	38.6248	105.294	47.1708	52.3439	84.9026	62.922	62.922	73.666	4.68	66.9506
54	60.201	85.603	33.8695	115.137	38.8797	53.9579	71.9195	65.4322	65.4322	69.8329	4.77	66.0265
55	60.2785	87.0509	36.4838	95.0142	45.7269	55.3091	72.5972	60.2316	60.2316	62.0903	4.86	63.5014
56	58.5833	77.0835	35.5932	110.399	45.5283	55.2233	81.169	61.1736	61.1736	70.9101	4.95	65.6837
57	65.5554	81.8816	36.1926	108.319	41.3878	51.3246	73.6493	59.4753	59.4753	64.4235	5.04	64.1684
58	62.1143	77.1066	38.9992	94.4533	45.516	49.0217	80.9439	60.6371	60.6371	63.8497	5.13	63.3279
59	53.2249	79.2307	41.6197	110.656	43.7795	53.0596	81.3101	65.6288	65.6288	68.4178	5.22	66.2556
60	55.3289	80.1962	42.0617	104.683	46.0824	57.066	88.3682	63.536	63.536	66.6261	5.31	66.7484
61	56.9703	75.0401	38.9688	110.387	42.6873	58.0943	74.9524	64.7006	64.7006	63.9553	5.4	65.0457
62	65.3407	75.8701	40.3341	113.534	47.2429	55.4259	72.2045	64.4588	64.4588	71.7864	5.49	67.0657
63	62.1986	79.3188	45.0128	121.037	46.3236	68.9289	71.0971	66.7024	66.7024	68.0812	5.58	69.5402
64	59.5503	80.3035	39.0657	112.115	51.9898	64.1659	66.4895	67.4751	67.4751	65.7827	5.67	67.4412
65	62.076	79.6195	35.6006	104.139	54.1023	65.5885	71.5892	73.7659	73.7659	78.2065	5.76	69.8453
66	73.1295	81.7887	36.1364	130.171	50.5484	75.1031	75.5976	73.2839	73.2839	76.8877	5.85	74.593
67	61.9333	84.3658	37.8191	126.269	40.818	68.1888	80.1825	63.763	63.763	72.4528	5.94	69.9555
68	77.0857	81.8089	37.341	114.424	52.2205	65.1	80.1293	66.8616	66.8616	71.5493	6.03	71.3382
69	68.8083	77.8942	35.6816	106.273	62.2412	80.0653	80.7761	64.6264	64.6264	83.861	6.12	72.4854
70	65.9482	78.9253	36.0153	119.069	51.1076	NaN	77.9011	76.478	76.478	78.59	6.21	73.3902
71	75.8108	75.4335	37.8031	NaN	56.3754	NaN	75.9027	72.0055	72.0055	82.8519	6.3	68.5236
72	81.5392	79.6711	38.1054	NaN	51.6875	NaN	76.1335	74.6782	74.6782	78.2788	6.39	69.3465
73	76.208	72.9948	40.3655	NaN	54.9922	NaN	81.3832	73.7801	73.7801	85.458	6.48	69.8702
74	66.8432	76.1435	36.2469	NaN	59.4897	NaN	81.9456	72.822	72.822	73.9359	6.57	67.5311
75	77.8007	78.7905	38.4144	NaN	62.146	NaN	88.7668	70.6612	70.6612	73.9463	6.66	70.1484
76	72.6047	74.8794	35.05	NaN	54.4143	NaN	86.1175	66.2032	66.2032	77.0797	6.75	66.569
77	72.698	83.8969	31.2219	NaN	62.9324	NaN	88.0126	74.3367	74.3367	77.5061	6.84	70.6177
78	77.1243	87.4243	40.1329	NaN	69.8882	NaN	87.1629	65.6965	65.6965	84.2703	6.93	72.1745
79	75.6733	86.7972	40.6995	NaN	75.4057	NaN	87.4242	74.3401	74.3401	81.8847	7.02	74.5706
80	70.19	78.1697	47.3268	NaN	65.7466	NaN	84.3487	67.7994	67.7994	87.5098	7.11	71.1113
81	73.4874	89.3664	45.4737	NaN	65.718	NaN	85.563	74.6073	74.6073	NaN	7.2	72.689
82	80.4685	97.1046	43.8749	NaN	69.826	NaN	88.9533	68.4296	68.4296	NaN	7.29	73.8695
83	75.9798	83.5807	46.2793	NaN	68.4331	NaN	88.3066	77.6659	77.6659	NaN	7.38	73.9873
84	72.1759	77.4627	NaN	NaN	66.0211	NaN	89.2234	75.6835	75.6835	NaN	7.47	76.0417
85	64.3554	83.0559	NaN	NaN	67.5558	NaN	92.4936	67.4403	67.4403	NaN	7.56	73.7235
86	69.5702	94.9974	NaN	NaN	61.5262	NaN	75.4747	66.804	66.804	NaN	7.65	72.5294
87	67.6364	92.5268	NaN	NaN	60.172	NaN	78.7007	63.4442	63.4442	NaN	7.74	70.9874
88	75.4194	93.2336	NaN	NaN	63.158	NaN	79.3706	63.4058	63.4058	NaN	7.83	72.9989
89	69.7538	91.0415	NaN	NaN	74.7521	NaN	80.9394	64.9748	64.9748	NaN	7.92	74.4061
90	69.6752	100.117	NaN	NaN	70.8363	NaN	80.6624	60.9207	60.9207	NaN	8.01	73.8555
91	77.0269	100.459	NaN	NaN	71.9076	NaN	80.356	63.6149	63.6149	NaN	8.1	76.1632
92	63.7205	84.2306	NaN	NaN	77.6661	NaN	83.0207	59.9637	59.9637	NaN	8.19	71.4275
93	69.3257	96.8796	NaN	NaN	64.4588	NaN	79.9155	64.3776	64.3776	NaN	8.28	73.2225
94	66.8019	93.9617	NaN	NaN	68.5872	NaN	72.0437	70.8367	70.8367	NaN	8.37	73.8446
95	68.7677	93.2894	NaN	NaN	72.5202	NaN	90.6475	70.9413	70.9413	NaN	8.46	77.8512
96	72.9279	85.3298	NaN	NaN	71.4422	NaN	91.4144	75.0211	75.0211	NaN	8.55	78.5261
97	74.1655	83.0402	NaN	NaN	71.8495	NaN	95.6402	77.9384	77.9384	NaN	8.64	80.0954
98	71.1414	79.6178	NaN	NaN	70.2017	NaN	85.9312	79.733	79.733	NaN	8.73	77.7264
99	68.9067	82.1293	NaN	NaN	69.4318	NaN	83.1874	77.2151	77.2151	NaN	8.82	76.3476
100	68.6225	86.9143	NaN	NaN	69.9475	NaN	83.6698	76.4093	76.4093	NaN	8.91	76.9955

## Sheet: FIG 1E and 1F
distance (frame 1)	PRC1 intensity frame 1 (a.u)	distance (frame 80)	PRC1 intensity frame 80 (a.u)
0	48.586	0	45.989
0.1032	54.191	0.1032	57.714
0.2064	101.074	0.2064	75.833
0.3097	89.388	0.3097	98.935
0.4129	90.671	0.4129	124.505
0.5161	54.657	0.5161	92.327
0.6193	29.174	0.6193	73.325
0.7226	11.844	0.7226	44.924
0.8258	16.778	0.8258	38.513
0.929	7.786	0.929	32.39
1.0322	11.583	1.0322	30.998
1.1354	25.589	1.1354	36.727
1.2387	26.69	1.2387	25.989
1.3419	24.123	1.3419	12.472
1.4451	23.115	1.4451	9.869
1.5483	31.347	1.5483	9.4
1.6516	23.918	1.6516	12.006
1.7548	41.62	1.7548	18.322
1.858	41.069	1.858	26.212
1.9612	52.606	1.9612	46.206
2.0645	66.224	2.0645	58.152
2.1677	59.528	2.1677	75.213
2.2709	40.187	2.2709	77.514
2.3741	44.208	2.3741	56.563
2.4773	35.723	2.4773	42.965
2.5806	26.939	2.5806	22.564
2.6838	31.541	2.6838	24.853
2.787	27.526	2.787	20.232
2.8902	33.601	2.8902	23.917
2.9935	33.699	2.9935	43.043
3.0967	34.206	3.0967	52.916
3.1999	51.27	3.1999	89.179
3.3031	47.525	3.3031	152.819
3.4063	60.192	3.4063	207.411
3.5096	72.474	3.5096	216.151
3.6128	87.218	3.6128	156.492
3.716	104.22	3.716	109.506
3.8192	110.238	3.8192	59.861
3.9225	111.486	3.9225	40.801
4.0257	120.672	4.0257	23.299
4.1289	111.726	4.1289	11.275
4.2321	103.122	4.2321	18.459
4.3354	86.523	4.3354	23.965
4.4386	75.899	4.4386	19.789
4.5418	77.925	4.5418	30.799
4.645	97.443	4.645	51.419
4.7482	114.403	4.7482	56.836
4.8515	108.747	4.8515	75.893
4.9547	91.837	4.9547	64.794
5.0579	90.221	5.0579	57.055
5.1611	73.044	5.1611	44.844
5.2644	63.793	5.2644	38.119
5.3676	59.512	5.3676	41.705
5.4708	69.126	5.4708	32.616
5.574	65.624	5.574	40.916
5.6772	63.775	5.6772	44.661
5.7805	71.071	5.7805	62.286
5.8837	64.692	5.8837	79.1
5.9869	54.987	5.9869	87.874
6.0901	58.639	6.0901	89.899
6.1934	64.829	6.1934	118.347
6.2966	75.332	6.2966	147.928
6.3998	69.583	6.3998	115.956
6.503	86.568	6.503	80.593
6.6063	78.089	6.6063	51.545
6.7095	104.958	6.7095	41.995
6.8127	79.801	6.8127	48.912
6.9159	71.163	6.9159	65.641
7.0191	53.249	7.0191	53.753
7.1224	48.247	7.1224	47.362
7.2256	44.311	7.2256	57.639
7.3288	45.263	7.3288	64.224
7.432	46.613	7.432	78.508
7.5353	48.223	7.5353	91.843
7.6385	52.554	7.6385	97.215
7.7417	52.05	7.7417	119.055
7.8449	76.592	7.8449	108.416
7.9481	67.964	7.9481	102.615
8.0514	64.559	8.0514	81.429
8.1546	81.693	8.1546	66.45
8.2578	74.432	8.2578	52.096
8.361	82.051	8.361	43.107
8.4643	81.436	8.4643	43.431
8.5675	67.221	8.5675	36.79
8.6707	66.133	8.6707	45.209
8.7739	62.314	8.7739	39.549
8.8771	52.242	8.8771	37.75
8.9804	55.278	8.9804	45.917
9.0836	49.457	9.0836	48.216
9.1868	42.969	9.1868	64.835
9.29	50.161	9.29	60.738
9.3933	59.345	9.3933	70.028
9.4965	44.591	9.4965	66.003
9.5997	39.954	9.5997	74.223
9.7029	45.89	9.7029	81.202
9.8062	43.63	9.8062	72.473
9.9094	47.866	9.9094	46
10.0126	50.99	10.0126	39.479
10.1158	51.02	10.1158	41.051
10.219	54.136	10.219	38.616
10.3223	51.138	10.3223	37.349
10.4255	48.126	10.4255	26.969
10.5287	45.59	10.5287	21.247
10.6319	48.239	10.6319	27.391
10.7352	58.389	10.7352	20.864
10.8384	50.251	10.8384	19.58
10.9416	56.331	10.9416	22.758
11.0448	65.857	11.0448	21.613
11.148	57.745	11.148	26.517
11.2513	45.934	11.2513	30.633
11.3545	42.816	11.3545	27.958
11.4577	46.721	11.4577	26.422
11.5609	59.544	11.5609	26.364
11.6642	59.932	11.6642	27.985
11.7674	62.082	11.7674	23.836
11.8706	47.274	11.8706	31.363
11.9738	42.718	11.9738	36.922
12.0771	29.704	12.0771	34.251
12.1803	25.412	12.1803	43.023
12.2835	29.481	12.2835	58.662
12.3867	36.034	12.3867	88.051
12.4899	33.163	12.4899	86.356
12.5932	27.552	12.5932	86.428
12.6964	29.717	12.6964	67.072
12.7996	28.037	12.7996	46.763
12.9028	37.57	12.9028	36.153
13.0061	40.78	13.0061	42.262
13.1093	46.779	13.1093	34.508
13.2125	59.423	13.2125	44.644
13.3157	40.795	13.3157	34.668
13.4189	28.607	13.4189	66.836
13.5222	36.849	13.5222	74.064
13.6254	52.861	13.6254	59.401
13.7286	43.935	13.7286	50.147
13.8318	40.229	13.8318	50.149
13.9351	33.144	13.9351	42.631
14.0383	37.598	14.0383	21.893
14.1415	40.698	14.1415	28.451
14.2447	30.553	14.2447	24.206
14.3479	28.899	14.3479	30.206
14.4512	35.572	14.4512	37.391
14.5544	37.777	14.5544	27.261
14.6576	42.835	14.6576	36.413
14.7608	34.26	14.7608	28.333
14.8641	36.559	14.8641	25.924
14.9673	53.536	14.9673	29.723
15.0705	43.042	15.0705	26.422
15.1737	31.159	15.1737	26.027
15.277	43.982	15.277	32.505
15.3802	44.398	15.3802	27.35
15.4834	22.237	15.4834	29.832
15.5866	20.09	15.5866	45.651
15.6898	26.512	15.6898	38.78
15.7931	39.325	15.7931	29.194
15.8963	44.035	15.8963	38.781
15.9995	43.389	15.9995	33.621
16.1027	35.534	16.1027	41.11
16.206	42.078	16.206	26.846
16.3092	37.421	16.3092	37.037
16.4124	39.957	16.4124	43.985
16.5156	29.882	16.5156	34.288
16.6188	20.333	16.6188	28.718
16.7221	14.377	16.7221	39.578
16.8253	18.712	16.8253	45.507
16.9285	23.418	16.9285	48.618
17.0317	20.994	17.0317	66.384
17.135	24.228	17.135	76.974
17.2382	27.938	17.2382	69.513
17.3414	17.53	17.3414	66.517
17.4446	20.006	17.4446	73.517
17.5479	30.339	17.5479	65.147
17.6511	32.634	17.6511	66.164
17.7543	34.968	17.7543	64.78
17.8575	46.107	17.8575	82.522
17.9607	37.239	17.9607	77.512
18.064	43.908	18.064	91.895
18.1672	46.128	18.1672	85.113
18.2704	49.341	18.2704	97.35
18.3736	74.757	18.3736	89.49
18.4769	87.585	18.4769	83.164
18.5801	99.74	18.5801	85.436
18.6833	113.94	18.6833	83.491
18.7865	141.18	18.7865	77.714
18.8897	135.806	18.8897	73.462
18.993	153.996	18.993	90.589
19.0962	143.193	19.0962	77.236
19.1994	108.296	19.1994	69.535
19.3026	104.663	19.3026	90.43
19.4059	109.904	19.4059	83.554
19.5091	128.334	19.5091	65.238
19.6123	138.289	19.6123	58.576
19.7155	107.686	19.7155	51.593
19.8188	100.237	19.8188	38.155
19.922	62.4	19.922	32.317
20.0252	63.317	20.0252	38.889
20.1284	48.633	20.1284	41.923
20.2316	54.93	20.2316	68.388
		20.3349	80.64
		20.4381	72.676
		20.5413	71.336
		20.6445	67.893
		20.7478	68.482
		20.851	64.015
		20.9542	58.087
		21.0574	50.147
		21.1606	37.156
		21.2639	45.413
		21.3671	43.923
		21.4703	35.435
		21.5735	26.847
		21.6768	19.637
		21.78	10.4
		21.8832	21.733
		21.9864	27.31
		22.0896	29.93
		22.1929	40.121
		22.2961	57.012
		22.3993	58.846
		22.5025	67.796
		22.6058	54.437
		22.709	46.717
		22.8122	47.304
		22.9154	45.681
		23.0187	59.15
		23.1219	67.544
		23.2251	66.292
		23.3283	52.098
		23.4315	42.554
		23.5348	31.054
		23.638	28.956
		23.7412	36.872
		23.8444	30.468
		23.9477	42.837
		24.0509	59.455
		24.1541	78.486
		24.2573	64.516
		24.3605	41.459
		24.4638	38.797
		24.567	31.642
		24.6702	34.519
		24.7734	56.123
		24.8767	80.288
		24.9799	81.375
		25.0831	74.919
		25.1863	60.494
		25.2896	49.2
		25.3928	34.609
		25.496	26.492
		25.5992	25.876
		25.7024	34.426
		25.8057	57.621
		25.9089	87.733
		26.0121	121.258
		26.1153	136.24
		26.2186	134.663
		26.3218	126.132
		26.425	120.243
		26.5282	97.391
		26.6314	80.914
		26.7347	72.76
		26.8379	70.823
		26.9411	54.422
		27.0443	70.246
		27.1476	73.403
		27.2508	105.203
		27.354	143.165
		27.4572	171.265
		27.5605	159.594
		27.6637	127.664
		27.7669	116.428
		27.8701	98.537
		27.9733	91.791
		28.0766	82.812
		28.1798	68.105
		28.283	50.225
		28.3862	49.949
		28.4895	41.461
		28.5927	50.8
		28.6959	65.307
		28.7991	82.027
		28.9023	82.024
		29.0056	62.35
		29.1088	43.324
		29.212	40.135
		29.3152	44.136
		29.4185	56.344
		29.5217	96.108
		29.6249	117.382
		29.7281	119.727
		29.8314	81.075
		29.9346	49.691
		30.0378	27.068
		30.141	14.765
		30.2442	14.692
		30.3475	12.272
		30.4507	6.603
		30.5539	10.749
		30.6571	3.536
		30.7604	-0.192
		30.8636	3.025
		30.9668	1.223
		31.07	2.587
		31.1732	11.579
		31.2765	19.049
		31.3797	15.808
		31.4829	38.07
		31.5861	48.152
		31.6894	81.724
		31.7926	106.745
		31.8958	166.188
		31.999	274.725
		32.1022	316.702
		32.2055	263.735
		32.3087	196.305
		32.4119	101.958
		32.5151	49.851
		32.6184	45.181

## Sheet: FIG 1G
st1(14.03)	distance	frame1	bck1	fold mean	distance	frame100	bck100	foldmean		st2(12.03)	distance	frame1	bck1	mean fold	distance	frame100	bck100	mean fold		st2(17.03)	distance	frame1	bck1	mean fold	distance	frame100	bck100	mean fold		st3(13.03)	distance	frame1	bck1	mean fold	distance	frame100	bck100	mean fold		st8(12.03)	distance	frame1	bck1	mean fold	distance	frame100	bck100	mean fold
	0	206.006	117.643	0.760735	0	139.558	116	0.203086			0	121.667	113	0.0767018	0	133.666	113	0.182885			0	222.725	124	0.796169	0	167.816	120	0.398467			0	123.275	116	0.062719	0	130.747	113	0.157053			0	124.771	113	0.104166	0	116.276	113	0.0289912
	0.1032	229.651		0.962829	0.1032	154.808		0.334552			0.1031	127.578		0.129011	0.1031	134.909		0.193888			0.1032	245.373		0.978815	0.1032	192.383		0.603192			0.1032	123.755		0.0668509	0.1032	133.808		0.184142			0.1032	122.215		0.0815469	0.1032	114.815		0.0160619
	0.2063	285.839		1.44307	0.2063	195.857		0.688422			0.2063	124.79		0.104334	0.2063	154.806		0.369964			0.2063	262.875		1.11996	0.2063	223.262		0.860517			0.2064	128.305		0.106074	0.2064	132.02		0.168319			0.2064	123.238		0.0905991	0.2064	119.797		0.0601504
	0.3095	262.433		1.24302	0.3095	206.899		0.783612			0.3094	129.151		0.142932	0.3094	159.429		0.410873			0.3095	274.303		1.21212	0.3095	265.216		1.21013			0.3097	128.732		0.109763	0.3097	135.797		0.201743			0.3097	120.956		0.0704053	0.3097	127.576		0.128991
	0.4126	257.58		1.20154	0.4126	242.169		1.08766			0.4125	127.18		0.125488	0.4125	152.345		0.348182			0.4127	269.951		1.17702	0.4127	332.53		1.77108			0.4129	146.362		0.26174	0.4129	150.481		0.33169			0.4129	120.23		0.0639858	0.4129	147.506		0.305363
	0.5158	233.515		0.995855	0.5158	244.432		1.10717			0.5156	131.905		0.167298	0.5156	149.223		0.32056			0.5159	256.46		1.06823	0.5159	399.698		2.33082			0.5161	157.125		0.354529	0.5161	165.549		0.465035			0.5161	120.403		0.0655124	0.5161	177.966		0.57492
	0.619	223.425		0.909615	0.619	234.228		1.01921			0.6188	134.164		0.187294	0.6188	144.755		0.281019			0.619	239.056		0.927871	0.619	414.324		2.4527			0.6193	183.137		0.578769	0.6193	144.993		0.283124			0.6193	121.199		0.072554	0.6193	177.929		0.574593
	0.7221	216.396		0.849538	0.7221	178.655		0.540129			0.7219	131.899		0.167245	0.7219	133.117		0.178027			0.7222	204.607		0.650056	0.7222	407.067		2.39223			0.7226	167.484		0.443827	0.7226	140.592		0.244177			0.7226	128.058		0.13326	0.7226	173.023		0.531177
	0.8253	235.638		1.014	0.8253	182.908		0.576793			0.825	134.087		0.186608	0.825	133.006		0.177045			0.8254	189.694		0.52979	0.8254	361.098		2.00915			0.8258	154.026		0.327814	0.8258	128.98		0.141416			0.8258	138.708		0.227502	0.8258	158.641		0.403903
	0.9285	231.935		0.98235	0.9285	156.002		0.344845			0.9281	142.065		0.257208	0.9281	143.898		0.273433			0.9286	184.261		0.485976	0.9286	306.435		1.55363			0.929	149.728		0.290756	0.929	122.007		0.079708			0.929	147.909		0.308932	0.929	136.86		0.21115
	1.0316	209.872		0.793778	1.0316	152.992		0.318897			1.0313	137.939		0.220696	1.0313	137.043		0.212773			1.0317	183.255		0.477863	1.0317	244.479		1.03733			1.0322	140.225		0.208837	1.0322	120.126		0.0630619			1.0322	152.695		0.351287	1.0322	129.716		0.147929
	1.1348	184.872		0.580103	1.1348	159.234		0.372707			1.1344	137.53		0.21708	1.1344	161.363		0.427989			1.1349	179.873		0.450589	1.1349	208.894		0.740783			1.1354	152.715		0.316508	1.1354	115.798		0.0247611			1.1354	140.673		0.244897	1.1354	124.363		0.100558
	1.2379	180.416		0.542017	1.2379	169.352		0.459931			1.2375	124.779		0.104236	1.2375	165.926		0.468374			1.2381	171.774		0.385274	1.2381	191.779		0.598158			1.2387	150.753		0.299592	1.2387	107.742		-0.046531			1.2387	140.361		0.242135	1.2387	120.812		0.0691327
	1.3411	171.03		0.461795	1.3411	208.297		0.795664			1.3406	124.043		0.0977239	1.3406	176.36		0.56071			1.3413	167.684		0.35229	1.3413	174.335		0.452792			1.3419	131.361		0.132422	1.3419	108.46		-0.040177			1.3419	129.983		0.150296	1.3419	126.421		0.11877
	1.4443	169.846		0.451675	1.4443	262.918		1.26653			1.4438	125.15		0.107519	1.4438	160.048		0.41635			1.4444	174.613		0.408169	1.4444	170.589		0.421575			1.4451	132.164		0.139346	1.4451	110.701		-0.0203451			1.4451	133.739		0.183531	1.4451	122.261		0.0819558
	1.5474	172.663		0.475752	1.5474	296.798		1.5586			1.5469	121.707		0.0770575	1.5469	158.255		0.400489			1.5476	179.23		0.445403	1.5476	177.564		0.4797			1.5483	131.921		0.137253	1.5483	108.235		-0.0421681			1.5483	147.625		0.306417	1.5483	124.889		0.105212
	1.6506	156.416		0.336889	1.6506	296.34		1.55466			1.65	124.391		0.100804	1.65	145.44		0.287083			1.6508	190.038		0.532565	1.6508	186.474		0.55395			1.6516	139.623		0.203642	1.6516	116.125		0.0276549			1.6516	137.093		0.213208	1.6516	131.716		0.165628
	1.7538	196.303		0.677803	1.7538	258.101		1.22501			1.7531	122.106		0.0805867	1.7531	131.862		0.166922			1.754	195.353		0.575427	1.754	194.182		0.618183			1.7548	135.803		0.170714	1.7548	119.4		0.0566372			1.7548	135.863		0.202325	1.7548	142.412		0.260283
	1.8569	218.227		0.865188	1.8569	222.059		0.914302			1.8563	120.733		0.068431	1.8563	128.237		0.134843			1.8571	190.82		0.538871	1.8571	199.847		0.665392			1.858	147.702		0.273296	1.858	122.952		0.0880708			1.858	140.181		0.24054	1.858	147.74		0.307434
	1.9601	213.379		0.823752	1.9601	198.928		0.714897			1.9594	121.654		0.0765858	1.9594	133.592		0.182229			1.9603	202.477		0.632879	1.9603	193.168		0.609733			1.9612	157.039		0.353788	1.9612	125.863		0.113832			1.9612	132.223		0.170119	1.9612	141.682		0.253823
	2.0632	188.716		0.612957	2.0632	160.555		0.384095			2.0625	119.566		0.0581097	2.0625	121.184		0.0724212			2.0635	187.562		0.512597	2.0635	166.941		0.391175			2.0645	172.093		0.48356	2.0645	138.631		0.226823			2.0645	131.278		0.161753	2.0645	130.044		0.150832
	2.1664	218.205		0.865	2.1664	148.313		0.27856			2.1656	118.981		0.0529327	2.1656	114.149		0.0101699			2.1667	189.751		0.53025	2.1667	157.744		0.314533			2.1677	165.603		0.427616	2.1677	157.143		0.390646			2.1677	133.84		0.184423	2.1677	127.864		0.13154
	2.2696	200.822		0.716427	2.2696	147.625		0.272629			2.2688	115.679		0.0237097	2.2688	116.243		0.0287027			2.2698	183.849		0.482653	2.2698	145.531		0.212758			2.2709	154.941		0.335697	2.2709	193.611		0.713372			2.2709	127.686		0.129967	2.2709	128.378		0.136088
	2.3727	200.029		0.70965	2.3727	150.625		0.298491			2.3719	123.939		0.0968009	2.3719	119.587		0.058292			2.373	171.091		0.379766	2.373	140.173		0.168108			2.3741	164.784		0.420551	2.3741	256.234		1.26756			2.3741	126.35		0.118142	2.3741	129.806		0.148726
	2.4759	191.676		0.638256	2.4759	150.454		0.297017			2.475	127.218		0.125827	2.475	118.351		0.0473504			2.4762	185.106		0.49279	2.4762	130.691		0.0890917			2.4773	168.25		0.450434	2.4773	329.807		1.91865			2.4773	133.536		0.181732	2.4773	126.504		0.119504
	2.5791	177.539		0.517427	2.5791	147.187		0.268853			2.5781	119.358		0.0562619	2.5781	114.828		0.0161735			2.5793	180.379		0.454669	2.5793	133.007		0.108392			2.5806	174.804		0.506934	2.5806	360.289		2.1884			2.5806	136.461		0.20762	2.5806	129.015		0.141726
	2.6822	142.716		0.219795	2.6822	144.875		0.248922			2.6813	120.559		0.0668912	2.6813	114.024		0.00906283			2.6825	159.701		0.287911	2.6825	133.944		0.1162			2.6838	165.058		0.422915	2.6838	339.53		2.00469			2.6838	142.527		0.261304	2.6838	137.788		0.219363
	2.7854	140.71		0.20265	2.7854	146.862		0.266052			2.7844	117.651		0.0411619	2.7844	114.318		0.0116646			2.7857	156.658		0.263371	2.7857	132.017		0.100142			2.787	159.743		0.377094	2.787	272.344		1.41012			2.787	136.028		0.203783	2.787	139.312		0.23285
	2.8885	147.77		0.262991	2.8885	152.948		0.318517			2.8875	123.332		0.0914319	2.8875	112.973		-0.000237168			2.8889	145.219		0.171121	2.8889	130.985		0.0915417			2.8902	161.263		0.3902	2.8902	210.664		0.864283			2.8902	135.643		0.200381	2.8902	141.628		0.253345
	2.9917	154.67		0.321966	2.9917	176.741		0.523629			2.9906	125.388		0.109631	2.9906	111.676		-0.0117177			2.992	141.513		0.141234	2.992	145.782		0.21485			2.9935	154.446		0.331427	2.9935	176.498		0.561929			2.9935	138.875		0.228987	2.9935	142.291		0.259212
	3.0949	150.757		0.288521	3.0949	192.749		0.661629			3.0938	124.359		0.10052	3.0938	124.072		0.0979841			3.0952	140.334		0.131726	3.0952	134.671		0.122258			3.0967	156.782		0.351569	3.0967	156.292		0.383115			3.0967	143.528		0.270155	3.0967	142.064		0.257204
	3.198	145.671		0.245051	3.198	196.242		0.691741			3.1969	134.221		0.187797	3.1969	128.237		0.134841			3.1984	134.888		0.0878065	3.1984	141.284		0.177367			3.1999	158.709		0.368178	3.1999	146.064		0.292602			3.1999	146.746		0.29864	3.1999	137.669		0.21831
	3.3012	153.034		0.307983	3.3012	192.638		0.660672			3.3	137.47		0.216549	3.3	124.49		0.101678			3.3016	130.223		0.0501855	3.3016	142.588		0.188233			3.3031	149.246		0.286608	3.3031	134.778		0.192726			3.3031	145.563		0.288165	3.3031	129.599		0.146894
	3.4043	168.743		0.442248	3.4043	170.033		0.465802			3.4031	128.926		0.140935	3.4031	137.059		0.212915			3.4047	130.361		0.0512984	3.4047	156.43		0.303583			3.4063	139.526		0.202811	3.4063	125.567		0.111212			3.4063	148.855		0.317297	3.4063	123.327		0.0913894
	3.5075	174.969		0.495462	3.5075	155.895		0.343922			3.5063	131.689		0.165391	3.5063	150.821		0.334697			3.5079	135.019		0.0888629	3.5079	173.682		0.44735			3.5096	128.534		0.108055	3.5096	130.109		0.151407			3.5096	127.771		0.130719	3.5096	124.36		0.100531
	3.6107	178.673		0.52712	3.6107	163.402		0.408638			3.6094	145.291		0.285761	3.6094	168.038		0.487058			3.6111	133.555		0.0770565	3.6111	177.917		0.482642			3.6128	136.304		0.175039	3.6128	125.926		0.114389			3.6128	127.415		0.127571	3.6128	118.956		0.052708
	3.7138	171.051		0.461974	3.7138	166.799		0.437922			3.7125	141.156		0.249171	3.7125	177.613		0.571795			3.7143	137.175		0.10625	3.7143	185.557		0.546308			3.716	130.732		0.127004	3.716	128.863		0.140381			3.716	126.797		0.122096	3.716	115.212		0.0195752
	3.817	170.752		0.459419	3.817	168.906		0.456086			3.8156	146.621		0.297532	3.8156	163.747		0.449087			3.8174	142.966		0.152952	3.8174	213.951		0.782925			3.8192	122.058		0.0522284	3.8192	133.522		0.181611			3.8192	130.893		0.158344	3.8192	117.691		0.0415133
	3.9202	166.236		0.420821	3.9202	161.111		0.388888			3.9188	145.778		0.290066	3.9188	136.673		0.209498			3.9206	148.322		0.196145	3.9206	258.164		1.15137			3.9225	127.18		0.0963784	3.9225	136.028		0.203788			3.9225	132.234		0.170216	3.9225	115.844		0.0251681
	4.0233	159.559		0.363752	4.0233	143.719		0.238957			4.0219	150.225		0.329428	4.0219	126.192		0.116744			4.0238	149.807		0.208121	4.0238	338.221		1.81851			4.0257	134.252		0.157346	4.0257	156.834		0.387912			4.0257	140.926		0.247134	4.0257	118.617		0.049708
	4.1265	158.652		0.356	4.1265	137.72		0.187241			4.125	144.368		0.277596	4.125	123.539		0.0932619			4.127	156.796		0.264484	4.127	424.628		2.53857			4.1289	129.923		0.120026	4.1289	184.907		0.636345			4.1289	142.35		0.259735	4.1289	112.932		-0.00060177
	4.2296	153.004		0.307726	4.2296	137.687		0.186957			4.2281	144.571		0.279388	4.2281	127.216		0.125803			4.2301	157.681		0.271621	4.2301	437.158		2.64298			4.2321	132.923		0.145884	4.2321	214.957		0.902274			4.2321	134.927		0.194043	4.2321	109.99		-0.0266372
	4.3328	152.375		0.30235	4.3328	134.882		0.162776			4.3313	143.842		0.272937	4.3313	122.251		0.0818655			4.3333	159.802		0.288726	4.3333	377.01		2.14175			4.3354	141.752		0.221997	4.3354	246.563		1.18197			4.3354	141.369		0.251053	4.3354	114.744		0.0154336
	4.436	143.213		0.224043	4.436	138.904		0.197448			4.4344	139.097		0.230943	4.4344	118.809		0.0514035			4.4365	185.834		0.498661	4.4365	315.205		1.62671			4.4386	139.382		0.201571	4.4386	227.08		1.00956			4.4386	139.975		0.238716	4.4386	111.549		-0.0128407
	4.5391	131.707		0.125701	4.5391	137.663		0.18675			4.5375	137.685		0.218451	4.5375	123.018		0.088654			4.5396	194.869		0.571524	4.5396	231.172		0.926433			4.5418	143.804		0.23969	4.5418	208.673		0.846664			4.5418	134.79		0.192832	4.5418	111.826		-0.0103894
	4.6423	138.15		0.180769	4.6423	134.635		0.160647			4.6406	144.016		0.274477	4.6406	125.091		0.106996			4.6428	187.935		0.515605	4.6428	176.512		0.470933			4.645	148.349		0.278874	4.645	188.985		0.672434			4.645	136.788		0.210517	4.645	115.198		0.0194513
	4.7455	161.341		0.378983	4.7455	142.027		0.224371			4.7438	138.963		0.229758	4.7438	130.669		0.15636			4.746	193.999		0.564508	4.746	165.665		0.380542			4.7482	139.301		0.200871	4.7482	158.828		0.405558			4.7482	130.44		0.154335	4.7482	108.353		-0.0411239
	4.8486	167.735		0.433632	4.8486	141.864		0.222966			4.8469	132.108		0.169096	4.8469	130.978		0.159096			4.8492	194.044		0.564871	4.8492	142.783		0.189858			4.8515	140.191		0.208545	4.8515	142.829		0.263973			4.8515	138.342		0.224267	4.8515	112.656		-0.00304425
	4.9518	176.034		0.504564	4.9518	131.924		0.137276			4.95	129.469		0.145742	4.95	135.788		0.20166			4.9523	171.096		0.379806	4.9523	143.332		0.194433			4.9547	148.757		0.28239	4.9547	145.684		0.289239			4.9547	133.409		0.180613	4.9547	115.062		0.0182478
	5.0549	183.708		0.570154	5.0549	136.15		0.173707			5.0531	131.049		0.15973	5.0531	153.542		0.358782			5.0555	156.976		0.265935	5.0555	132.815		0.106792			5.0579	141.454		0.219433	5.0579	139.045		0.230487			5.0579	130.941		0.15877	5.0579	115.792		0.024708
	5.1581	181.202		0.548735	5.1581	147.522		0.271741			5.1563	131.267		0.161655	5.1563	170.954		0.512864			5.1587	161.131		0.299444	5.1587	142.051		0.183758			5.1611	136.127		0.173505	5.1611	129.129		0.142735			5.1611	136.231		0.205582	5.1611	114.175		0.0103982
	5.2613	188.926		0.614752	5.2613	154.604		0.332793			5.2594	134.702		0.192054	5.2594	176.453		0.561535			5.2619	160.756		0.296419	5.2619	149.325		0.244375			5.2644	137.203		0.182784	5.2644	127.375		0.127212			5.2644	135.045		0.19509	5.2644	114.352		0.0119646
	5.3644	200.093		0.710197	5.3644	176.31		0.519914			5.3625	134.085		0.186591	5.3625	176.246		0.559696			5.365	152.368		0.228774	5.365	182.8		0.523333			5.3676	138.496		0.193933	5.3676	125.442		0.110106			5.3676	132.184		0.169771	5.3676	114.095		0.00969027
	5.4676	187.169		0.599735	5.4676	197.234		0.700293			5.4656	132.781		0.175056	5.4656	164.117		0.452364			5.4682	146.28		0.179677	5.4682	193.009		0.608408			5.4708	132.285		0.140385	5.4708	122.035		0.0799558			5.4708	139.001		0.230102	5.4708	112.91		-0.00079646
	5.5708	217.399		0.858111	5.5708	222.147		0.91506			5.5688	147.295		0.303498	5.5688	154.052		0.363293			5.5714	161.66		0.30371	5.5714	202.679		0.688992			5.574	126.834		0.0933983	5.574	125.937		0.114487			5.574	140.452		0.242936	5.574	122.628		0.0852035
	5.6739	238.428		1.03785	5.6739	227.679		0.96275			5.6719	148.049		0.310173	5.6719	145.496		0.287579			5.6746	192.797		0.554815	5.6746	198.775		0.656458			5.6772	135.66		0.169481	5.6772	128.019		0.132912			5.6772	144.545		0.27916	5.6772	119.168		0.0545841
	5.7771	246.606		1.10774	5.7771	238.273		1.05408			5.775	146.743		0.298606	5.775	142.762		0.263382			5.7777	230.768		0.861032	5.7777	171.974		0.433117			5.7805	128.395		0.106852	5.7805	128.087		0.133513			5.7805	142.589		0.261845	5.7805	125.246		0.108372
	5.8802	240.79		1.05803	5.8802	211.97		0.827328			5.8781	141.703		0.254005	5.8781	136.824		0.210831			5.8809	255.052		1.05687	5.8809	149.712		0.2476			5.8837	127.501		0.0991431	5.8837	139.59		0.23531			5.8837	132.62		0.173628	5.8837	128.781		0.139655
	5.9834	229.683		0.963103	5.9834	191.309		0.649216			5.9813	142.01		0.256727	5.9813	133.812		0.184174			5.9841	292.564		1.35939	5.9841	170.388		0.4199			5.9869	131.673		0.135116	5.9869	168.955		0.495177			5.9869	136.586		0.208724	5.9869	133.447		0.180947
	6.0866	238.857		1.04151	6.0866	172.151		0.48406			6.0844	138.542		0.226031	6.0844	141.19		0.249472			6.0873	284.317		1.29288	6.0873	193.476		0.6123			6.0901	128.81		0.110434	6.0901	206.64		0.828673			6.0901	136.558		0.208479	6.0901	137.774		0.219239
	6.1897	252.659		1.15948	6.1897	163.914		0.413052			6.1875	138.318		0.22405	6.1875	137.462		0.216478			6.1904	255.42		1.05984	6.1904	184.614		0.53845			6.1934	127.99		0.103361	6.1934	245.949		1.17654			6.1934	136.053		0.204006	6.1934	132.267		0.170504
	6.2929	228.886		0.956291	6.2929	150.894		0.30081			6.2906	133.851		0.184522	6.2906	145.678		0.289188			6.2936	218.475		0.761895	6.2936	178.921		0.491008			6.2966	130.51		0.12509	6.2966	271.002		1.39825			6.2966	128.894		0.140657	6.2966	123.746		0.0950973
	6.396	214.562		0.833863	6.396	136.018		0.172569			6.3938	132.708		0.174412	6.3938	151.415		0.339958			6.3968	197.418		0.592081	6.3968	158.063		0.317192			6.3998	125.865		0.0850448	6.3998	225.797		0.998204			6.3998	124.802		0.104445	6.3998	127.55		0.128761
	6.4992	203.966		0.743299	6.4992	135.681		0.169664			6.4969	126.391		0.1185	6.4969	169.881		0.503376			6.5	192.677		0.553847	6.5	151.593		0.263275			6.503	129.261		0.114316	6.503	194.062		0.717363			6.503	122.328		0.0825451	6.503	121		0.0707965
	6.6024	186.445		0.593547	6.6024	126.525		0.0907328			6.6	135.121		0.195762	6.6	169.715		0.501904			6.6031	169.003		0.362927	6.6031	142.157		0.184642			6.6063	131.208		0.131105	6.6063	157.981		0.398062			6.6063	129.434		0.145429	6.6063	118.424		0.048
	6.7055	164.046		0.402103	6.7055	131.401		0.132767			6.7031	132.338		0.171131	6.7031	178.843		0.58268			6.7063	179.475		0.447379	6.7063	135.029		0.125242			6.7095	128.598		0.108604	6.7095	149.84		0.326018			6.7095	128.38		0.136103	6.7095	120.357		0.0651062
	6.8087	155.395		0.328162	6.8087	138.836		0.196862			6.8063	136.013		0.203655	6.8063	160.295		0.418542			6.8095	168.959		0.362573	6.8095	142.943		0.191192			6.8127	131.36		0.132413	6.8127	136.841		0.210982			6.8127	128.738		0.13927	6.8127	132.717		0.174487
	6.9119	144.677		0.236556	6.9119	154.818		0.334638			6.9094	136.262		0.205855	6.9094	152.399		0.348667			6.9126	165.094		0.331403	6.9126	174.097		0.450808			6.9159	133.556		0.151347	6.9159	140.759		0.245655			6.9159	131.935		0.167568	6.9159	139.414		0.233752
	7.015	164.156		0.403043	7.015	179.214		0.544948			7.0125	134.969		0.194412	7.0125	137.656		0.218196			7.0158	156.342		0.260823	7.0158	205.719		0.714325			7.0191	143.019		0.232921	7.0191	142.425		0.260398			7.0191	127.335		0.126862	7.0191	141.905		0.255796
	7.1182	169.531		0.448983	7.1182	194.207		0.674198			7.1156	135.002		0.194711	7.1156	132.161		0.169565			7.119	158.416		0.277548	7.119	234.488		0.954067			7.1224	142.378		0.227398	7.1224	152.388		0.348566			7.1224	134.205		0.187656	7.1224	151.405		0.339867
	7.2213	169.405		0.447906	7.2213	185.135		0.595991			7.2188	148.362		0.312938	7.2188	124.084		0.0980876			7.2222	151.84		0.224516	7.2222	287.651		1.39709			7.2256	137.881		0.188628	7.2256	165.455		0.464204			7.2256	139.401		0.233635	7.2256	142.375		0.259956
	7.3245	161.642		0.381556	7.3245	166.289		0.433526			7.3219	134.679		0.191846	7.3219	119.218		0.0550265			7.3253	151.028		0.217968	7.3253	265.097		1.20914			7.3288	138.866		0.197122	7.3288	206.185		0.824646			7.3288	143.321		0.26833	7.3288	137.263		0.214717
	7.4277	163.022		0.39335	7.4277	155.137		0.337388			7.425	130.751		0.157088	7.425	117.11		0.0363735			7.4285	150.212		0.211387	7.4285	252.453		1.10377			7.432	134.731		0.161472	7.432	218.378		0.932549			7.432	141.136		0.248991	7.432	141.167		0.249265
	7.5308	159.577		0.363906	7.5308	147.604		0.272448			7.5281	122.569		0.0846814	7.5281	117.749		0.0420274			7.5317	154.119		0.242895	7.5317	219.104		0.825867			7.5353	135.345		0.166768	7.5353	228.225		1.01969			7.5353	136.152		0.204886	7.5353	140.052		0.239398
	7.634	134.536		0.14988	7.634	139.398		0.201707			7.6313	134.927		0.19404	7.6313	114.191		0.0105372			7.6349	180.847		0.458444	7.6349	182.573		0.521442			7.6385	122.816		0.0587586	7.6385	197.971		0.751956			7.6385	140.861		0.24656	7.6385	125.248		0.108389
	7.7372	129.54		0.107179	7.7372	123.836		0.0675517			7.7344	130.942		0.15878	7.7344	118.888		0.0521027			7.738	183.907		0.483121	7.738	155.625		0.296875			7.7417	129.661		0.117768	7.7417	182.186		0.612265			7.7417	130.239		0.15256	7.7417	134.715		0.192168
	7.8403	132.905		0.13594	7.8403	132.023		0.138129			7.8375	134.478		0.190072	7.8375	116.215		0.0284487			7.8412	191.222		0.542113	7.8412	138.705		0.155875			7.8449	130.131		0.121822	7.8449	158.092		0.399044			7.8449	141.264		0.250126	7.8449	125.419		0.109903
	7.9435	129.698		0.10853	7.9435	139.44		0.202069			7.9406	141.878		0.255558	7.9406	117.696		0.0415558			7.9444	197.985		0.596653	7.9444	140.576		0.171467			7.9481	127.428		0.098519	7.9481	142.672		0.262584			7.9481	147.82		0.308142	7.9481	125.606		0.111558
	8.0466	141.674		0.210889	8.0466	141.72		0.221724			8.0438	137.1		0.213271	8.0438	118.648		0.0499832			8.0476	207.451		0.672992	8.0476	138.929		0.157742			8.0514	131.369		0.132492	8.0514	128.903		0.140735			8.0514	147.385		0.30429	8.0514	133.51		0.181504
	8.1498	154.479		0.320333	8.1498	150.361		0.296216			8.1469	143.711		0.271778	8.1469	121.403		0.0743619			8.1507	196.795		0.587056	8.1507	126.92		0.0576667			8.1546	134.008		0.155244	8.1546	124.148		0.0986549			8.1546	136.675		0.209515	8.1546	147.125		0.301991
	8.253	162.088		0.385368	8.253	158.155		0.363405			8.25	141.318		0.250604	8.25	129.106		0.142532			8.2539	196.706		0.586339	8.2539	133.921		0.116008			8.2578	136.354		0.175466	8.2578	128.269		0.135124			8.2578	146.077		0.292717	8.2578	157.249		0.391584
	8.3561	165.952		0.418393	8.3561	173.774		0.498052			8.3531	137.261		0.214698	8.3531	127.516		0.128465			8.3571	188.146		0.517306	8.3571	129.735		0.081125			8.361	142.889		0.231804	8.361	136.713		0.20985			8.361	144.737		0.280858	8.361	157.88		0.397168
	8.4593	163.393		0.396521	8.4593	211.726		0.825224			8.4563	133.373		0.180295	8.4563	131.207		0.161126			8.4603	180.013		0.451718	8.4603	133.987		0.116558			8.4643	138.635		0.195125	8.4643	147.032		0.301168			8.4643	141.334		0.250741	8.4643	155.963		0.380204
	8.5625	176.344		0.507214	8.5625	252.825		1.17953			8.5594	136.963		0.212058	8.5594	137.061		0.212929			8.5634	166.217		0.34046	8.5634	132.608		0.105067			8.5675	133.154		0.147879	8.5675	168.276		0.489168			8.5675	141.542		0.252583	8.5675	160.803		0.423035
	8.6656	181.302		0.54959	8.6656	262.503		1.26296			8.6625	132.002		0.168156	8.6625	153.374		0.357296			8.6666	141.344		0.139871	8.6666	135.858		0.13215			8.6707	133.889		0.154214	8.6707	213.759		0.891673			8.6707	139.652		0.235861	8.6707	162.993		0.442416
	8.7688	192.639		0.646487	8.7688	268.985		1.31884			8.7656	139.041		0.23045	8.7656	158.089		0.399013			8.7698	137.647		0.110056	8.7698	134.18		0.118167			8.7739	137.396		0.184446	8.7739	271.961		1.40673			8.7739	134.748		0.192458	8.7739	163.579		0.447602
	8.8719	202.133		0.727632	8.8719	261.141		1.25122			8.8688	135.236		0.196777	8.8688	159.815		0.414292			8.8729	131.34		0.0591935	8.8729	137.432		0.145267			8.8771	132.971		0.146306	8.8771	285.427		1.5259			8.8771	138.999		0.230077	8.8771	170.738		0.510956
	8.9751	218.786		0.869966	8.9751	255.846		1.20557			8.9719	143.962		0.273997	8.9719	175.852		0.556217			8.9761	126.145		0.0172984	8.9761	143.148		0.1929			8.9804	132.204		0.139694	8.9804	263.467		1.33157			8.9804	133.68		0.183006	8.9804	175.865		0.556327
	9.0783	218.859		0.87059	9.0783	221.495		0.90944			9.075	144.162		0.275774	9.075	167.788		0.484848			9.0793	119.065		-0.0397984	9.0793	139.756		0.164633			9.0836	130.883		0.128304	9.0836	245.77		1.17496			9.0836	140.404		0.242517	9.0836	181.607		0.607142
	9.1814	192.256		0.643214	9.1814	184.892		0.593897			9.1781	132.898		0.176092	9.1781	154.069		0.36344			9.1825	123.6		-0.00322581	9.1825	143.724		0.1977			9.1868	130.182		0.122256	9.1868	201.278		0.781221			9.1868	136.388		0.206976	9.1868	204.575		0.810398
	9.2846	174.258		0.489385	9.2846	174.46		0.503966			9.2813	132.512		0.172673	9.2813	153.552		0.358865			9.2856	121.382		-0.0211129	9.2856	144.459		0.203825			9.29	128.616		0.108755	9.29	155.712		0.377982			9.29	125.332		0.109137	9.29	180.669		0.598841
	9.3877	157.986		0.350308	9.3877	156.163		0.346233			9.3844	132.926		0.17634	9.3844	154.19		0.364511			9.3888	125.262		0.0101774	9.3888	145.616		0.213467			9.3933	129.369		0.115254	9.3933	140.583		0.244097			9.3933	133.234		0.179063	9.3933	193.973		0.716575
	9.4909	154.347		0.319205	9.4909	146.995		0.267198			9.4875	124.623		0.102857	9.4875	148.263		0.31206			9.492	124.293		0.0023629	9.492	161.732		0.347767			9.4965	133.459		0.15051	9.4965	134.779		0.192735			9.4965	125.923		0.11436	9.4965	189.03		0.672832
	9.5941	140.259		0.198795	9.5941	139.404		0.201759			9.5906	133.482		0.181258	9.5906	158.104		0.399147			9.5952	128.116		0.0331935	9.5952	193.4		0.611667			9.5997	131.012		0.129413	9.5997	123.314		0.0912743			9.5997	140.792		0.245944	9.5997	199.113		0.762062
	9.6972	130.368		0.114256	9.6972	141.909		0.223353			9.6938	133.957		0.185462	9.6938	146.108		0.292995			9.6983	130.501		0.0524274	9.6983	240.544		1.00453			9.7029	124.999		0.0775819	9.7029	128.493		0.137106			9.7029	137.174		0.213933	9.7029	200.145		0.771195
	9.8004	146.55		0.252564	9.8004	141.664		0.221241			9.7969	131.233		0.161352	9.7969	140.141		0.240188			9.8015	136.079		0.0974113	9.8015	321.948		1.6829			9.8062	130.068		0.121278	9.8062	128.609		0.138133			9.8062	136.875		0.211283	9.8062	196.963		0.743035
	9.9036	158.117		0.351427	9.9036	146.241		0.260698			9.9	138.274		0.223661	9.9	136.322		0.206386			9.9047	142.123		0.146153	9.9047	364.445		2.03704			9.9094	134.035		0.155476	9.9094	123.314		0.0912743			9.9094	127.69		0.129996	9.9094	183.336		0.622442
	10.0067	153.533		0.312248	10.0067	143.405		0.23625			10.0031	136.728		0.209984	10.0031	130.324		0.153312			10.0079	154.595		0.246734	10.0079	376.452		2.1371			10.0126	130.03		0.120947	10.0126	132.365		0.171372			10.0126	128.468		0.136883	10.0126	162.66		0.439469
	10.1099	166.094		0.419607	10.1099	144.822		0.248466			10.1063	130.622		0.15595	10.1063	128.679		0.13875			10.111	178.178		0.436919	10.111	330.742		1.75618			10.1158	126.754		0.0927052	10.1158	137.054		0.212867			10.1158	126.361		0.118236	10.1158	151.255		0.33854
	10.213	154.338		0.319128	10.213	140.204		0.208655			10.2094	124.873		0.105073	10.2094	131.75		0.165933			10.2142	183.769		0.482008	10.2142	303.551		1.52959			10.219	133.835		0.153747	10.219	151.478		0.340513			10.219	127.535		0.128633	10.219	145.361		0.286381
	10.3162	163.005		0.393205	10.3162	130.778		0.127397			10.3125	128.825		0.140043	10.3125	126.317		0.117852			10.3174	204.132		0.646226	10.3174	298.631		1.48859			10.3223	134.084		0.155898	10.3223	158.312		0.400991			10.3223	124.401		0.100894	10.3223	139.915		0.238186
	10.4194	165.079		0.410932	10.4194	128.874		0.110983			10.4156	132.445		0.172081	10.4156	130.007		0.150509			10.4206	212.083		0.710347	10.4206	331.968		1.7664			10.4255	135.884		0.171412	10.4255	159.344		0.410124			10.4255	137.22		0.214339	10.4255	135.075		0.195354
	10.5225	182.775		0.562179	10.5225	131.059		0.129819			10.5188	138.461		0.225315	10.5188	144.009		0.274414			10.5237	203.034		0.637371	10.5237	383.075		2.19229			10.5287	136.78		0.179139	10.5287	160.359		0.419106			10.5287	132.869		0.175834	10.5287	135.794		0.201717
	10.6257	193.594		0.65465	10.6257	124.478		0.0730862			10.6219	137.605		0.21774	10.6219	147.044		0.301276			10.6269	193.209		0.558137	10.6269	465.592		2.87993			10.6319	135.085		0.164528	10.6319	135.635		0.20031			10.6319	129.104		0.142512	10.6319	136.377		0.206876
	10.7289	187.599		0.60341	10.7289	123.734		0.0666724			10.725	137.669		0.218311	10.725	148.528		0.31441			10.7301	179.285		0.445847	10.7301	478.401		2.98667			10.7352	137.318		0.183779	10.7352	121.819		0.0780442			10.7352	133.416		0.180673	10.7352	139.84		0.237522
	10.832	166.498		0.42306	10.832	123.92		0.0682759			10.8281	144.195		0.276058	10.8281	142.88		0.264425			10.8333	169.433		0.366395	10.8333	450.217		2.75181			10.8384	135.951		0.171988	10.8384	118.801		0.0513363			10.8384	144.376		0.27766	10.8384	144.876		0.282088
	10.9352	178.816		0.528342	10.9352	121.562		0.0479483			10.9313	137.463		0.216486	10.9313	135.368		0.19795			10.9364	168.641		0.360008	10.9364	428.304		2.5692			10.9416	133.444		0.150376	10.9416	117.991		0.0441681			10.9416	136.71		0.209826	10.9416	149.938		0.326885
	11.0383	164.925		0.409615	11.0383	123.012		0.0604483			11.0344	142.344		0.25968	11.0344	132.434		0.17198			11.0396	162.437		0.309976	11.0396	359.619		1.99683			11.0448	139.359		0.201375	11.0448	116.199		0.0283097			11.0448	138.379		0.224592	11.0448	138.976		0.229876
	11.1415	158.194		0.352085	11.1415	121.72		0.0493103			11.1375	138.755		0.22792	11.1375	131.457		0.163339			11.1428	161.021		0.298556	11.1428	311.359		1.59466			11.148	140.219		0.208784	11.148	115.667		0.0236018			11.148	133.267		0.179352	11.148	129.044		0.141982
	11.2447	154.81		0.323162	11.2447	124.288		0.0714483			11.2406	134.19		0.18752	11.2406	125.189		0.107872			11.2459	160.95		0.297984	11.2459	278.349		1.31957			11.2513	141.393		0.218901	11.2513	115.106		0.0186372			11.2513	142.49		0.260973	11.2513	125.409		0.109814
	11.3478	158.849		0.357684	11.3478	126.295		0.08875			11.3438	123.777		0.0953699	11.3438	128.94		0.141058			11.3491	149.684		0.207129	11.3491	244.438		1.03698			11.3545	137.778		0.187737	11.3545	131.784		0.16623			11.3545	150.888		0.335292	11.3545	117.863		0.0430354
	11.451	163.401		0.39659	11.451	127.159		0.0961983			11.4469	126.738		0.121575	11.4469	133.831		0.184348			11.4523	153.971		0.241702	11.4523	218.423		0.820192			11.4577	138.748		0.196099	11.4577	131.83		0.166637			11.4577	145.667		0.289086	11.4577	115.741		0.0242566
	11.5542	178.199		0.523068	11.5542	127.571		0.09975			11.55	124.315		0.100135	11.55	141.916		0.255897			11.5555	149.213		0.203331	11.5555	180.874		0.507283			11.5609	139.361		0.20139	11.5609	129.512		0.146124			11.5609	137.01		0.212477	11.5609	117.075		0.0360619
	11.6573	190.611		0.629154	11.6573	144.418		0.244983			11.6531	122.931		0.0878823	11.6531	150.595		0.332703			11.6586	141.634		0.14221	11.6586	154.71		0.28925			11.6642	141.136		0.216691	11.6642	144.751		0.280982			11.6642	133.473		0.181177	11.6642	118.864		0.0518938
	11.7605	196.512		0.67959	11.7605	175.951		0.516819			11.7563	125.828		0.113526	11.7563	145.079		0.283882			11.7618	157.768		0.272323	11.7618	138.995		0.158292			11.7674	138.931		0.197681	11.7674	144.73		0.280796			11.7674	127.232		0.125947	11.7674	116.058		0.0270619
	11.8636	215.432		0.841299	11.8636	208.103		0.793991			11.8594	126.334		0.117998	11.8594	130.106		0.151382			11.865	154.77		0.248145	11.865	133.12		0.109333			11.8706	143.38		0.23603	11.8706	137.046		0.212796			11.8706	124.852		0.104888	11.8706	117.626		0.0409381
	11.9668	205.136		0.753299	11.9668	269.247		1.32109			11.9625	125.627		0.111742	11.9625	128.095		0.133582			11.9682	164.716		0.328355	11.9682	121.822		0.0151833			11.9738	135.727		0.170058	11.9738	124.916		0.105451			11.9738	128.043		0.13312	11.9738	116.596		0.031823
	12.07	197.444		0.687556	12.07	298.54		1.57362			12.0656	129.793		0.148615	12.0656	131.619		0.164767			12.0713	164.648		0.327806	12.0713	115.588		-0.0367667			12.0771	140.204		0.208658	12.0771	116.98		0.0352212			12.0771	128.656		0.138545	12.0771	119.353		0.0562212
	12.1731	197.74		0.690085	12.1731	271.417		1.3398			12.1688	122.397		0.0831637	12.1688	126.823		0.122332			12.1745	162.925		0.313911	12.1745	122.296		0.0191333			12.1803	142.052		0.224588	12.1803	119.639		0.0587522			12.1803	121.675		0.0767726	12.1803	121.078		0.0714867
	12.2763	177.928		0.520752	12.2763	214.116		0.845828			12.2719	119.025		0.0533159	12.2719	121.382		0.0741752			12.2777	169.009		0.362976	12.2777	122.082		0.01735			12.2835	147.653		0.272874	12.2835	117.312		0.0381593			12.2835	123.375		0.0918142	12.2835	119.838		0.0605133
	12.3794	167.408		0.430838	12.3794	179.993		0.551664			12.375	122.585		0.084823	12.375	121.48		0.0750398			12.3809	181.922		0.467113	12.3809	119.609		-0.00325833			12.3867	145.463		0.25399	12.3867	112.405		-0.00526549			12.3867	116.514		0.0310956	12.3867	119.469		0.0572478
	12.4826	162.853		0.391906	12.4826	175.072		0.509241			12.4781	125.577		0.111304	12.4781	123.227		0.0905018			12.484	176.945		0.426976	12.484	128.237		0.0686417			12.4899	146.636		0.264103	12.4899	112.586		-0.00366372			12.4899	122.108		0.0806044	12.4899	114.068		0.00945133
	12.5858	168.957		0.444077	12.5858	168.703		0.454336			12.5813	125.382		0.10958	12.5813	119.752		0.059754			12.5872	174.353		0.406073	12.5872	128.355		0.069625			12.5932	140.196		0.208583	12.5932	115.192		0.0193982			12.5932	126.002		0.115063	12.5932	116.03		0.0268142
	12.6889	174.904		0.494906	12.6889	182.707		0.57506			12.6844	132.192		0.169843	12.6844	120.099		0.0628239			12.6904	170.828		0.377645	12.6904	146.962		0.224683			12.6964	149.974		0.292876	12.6964	117.275		0.0378319			12.6964	123.841		0.0959363	12.6964	115.973		0.0263097
	12.7921	171.617		0.466812	12.7921	193.401		0.66725			12.7875	126.249		0.117246	12.7875	129.919		0.149725			12.7936	181.659		0.464992	12.7936	166.202		0.385017			12.7996	141.119		0.216539	12.7996	111.239		-0.0155841			12.7996	128.32		0.135572	12.7996	120.669		0.0678673
	12.8953	168.252		0.438051	12.8953	226.644		0.953828			12.8906	127.069		0.124507	12.8906	137.179		0.213976			12.8967	181.74		0.465645	12.8967	203.295		0.694125			12.9028	134.526		0.15971	12.9028	114.178		0.0104248			12.9028	125.768		0.112988	12.9028	115.162		0.0191327
	12.9984	174.697		0.493137	12.9984	267.491		1.30596			12.9938	129.854		0.14915	12.9938	141.307		0.250505			12.9999	178.406		0.438758	12.9999	233.004		0.9417			13.0061	144.387		0.244716	13.0061	112.329		-0.00593805			13.0061	128.249		0.134946	13.0061	117.959		0.043885
	13.1016	182.236		0.557573	13.1016	287.466		1.47816			13.0969	124.512		0.101874	13.0969	145.142		0.284444			13.1031	164.581		0.327266	13.1031	275.926		1.29938			13.1093	145.774		0.256672	13.1093	112.782		-0.0019292			13.1093	133.249		0.17919	13.1093	123.244		0.0906549
	13.2047	178.604		0.52653	13.2047	273.777		1.36015			13.2	127.501		0.128332	13.2	161.538		0.429544			13.2063	173.675		0.400605	13.2063	336.491		1.80409			13.2125	142.332		0.226996	13.2125	112.885		-0.0010177			13.2125	121.394		0.074285	13.2125	141.126		0.248903
	13.3079	177.92		0.520684	13.3079	223.418		0.926017			13.3031	131.815		0.166503	13.3031	179.102		0.584971			13.3094	172.055		0.38754	13.3094	388.753		2.23961			13.3157	132.648		0.143514	13.3157	109.591		-0.0301681			13.3157	120.503		0.0663982	13.3157	141.206		0.249611
	13.4111	189.036		0.615692	13.4111	189.803		0.636233			13.4063	132.469		0.172288	13.4063	186.28		0.648498			13.4126	162.084		0.307129	13.4126	404.855		2.37379			13.4189	138.647		0.195228	13.4189	108.282		-0.0417522			13.4189	121.98		0.0794664	13.4189	149.909		0.326628
	13.5142	203.079		0.735718	13.5142	161.043		0.388302			13.5094	119.468		0.0572398	13.5094	191.972		0.698871			13.5158	159.878		0.289339	13.5158	392.207		2.26839			13.5222	133.884		0.154172	13.5222	114.979		0.0175133			13.5222	125.882		0.113998	13.5222	134.02		0.186018
	13.6174	197.446		0.687573	13.6174	146.762		0.26519			13.6125	121.592		0.0760319	13.6125	177.149		0.56769			13.6189	159.423		0.285669	13.6189	370.387		2.08656			13.6254	133.09		0.147326	13.6254	119.99		0.0618584			13.6254	127.306		0.126601	13.6254	137.787		0.219354
	13.7206	188.137		0.608009	13.7206	130.139		0.121888			13.7156	120.763		0.0686956	13.7156	179.802		0.591165			13.7221	154.266		0.244081	13.7221	295.556		1.46297			13.7286	134.192		0.156828	13.7286	117.526		0.0400531			13.7286	127.441		0.127798	13.7286	164.913		0.459407
	13.8237	202.985		0.734915	13.8237	124.42		0.0725862			13.8188	131.114		0.160298	13.8188	165.698		0.466353			13.8253	144.095		0.162056	13.8253	249.076		1.07563			13.8318	141.844		0.222794	13.8318	115.126		0.0188142			13.8318	119.808		0.0602451	13.8318	183.951		0.627885
	13.9269	184.5		0.576923	13.9269	123.684		0.0662414			13.9219	131.833		0.166664	13.9219	143.31		0.268231			13.9285	144.542		0.165661	13.9285	200.572		0.671433			13.9351	140.664		0.212621	13.9351	127.109		0.124858			13.9351	128.214		0.134634	13.9351	184.87		0.636018
	14.03	164.975		0.410043	14.03	118.924		0.0252069			14.025	131.249		0.161495	14.025	144.748		0.280959			14.0316	141.586		0.141823	14.0316	159.86		0.332167			14.0383	140.516		0.211345	14.0383	136.037		0.203867			14.0383	130.594		0.155697	14.0383	162.238		0.435735
	14.1332	164.577		0.406641	14.1332	115.855		-0.00125			14.1281	127.869		0.131585	14.1281	135.893		0.202594			14.1348	144.232		0.163161	14.1348	145.508		0.212567			14.1415	134.224		0.157105	14.1415	146.575		0.297124			14.1415	127.57		0.128941	14.1415	153.452		0.357982
	14.2364	161.164		0.37747	14.2364	122.454		0.0556379			14.2313	137.727		0.218826	14.2313	124.231		0.0993858			14.238	140.281		0.131298	14.238	140.646		0.17205			14.2447	129.424		0.115721	14.2447	138.686		0.22731			14.2447	128.233		0.134804	14.2447	145.286		0.285717
	14.3395	172.267		0.472368	14.3395	124.098		0.0698103			14.3344	141.426		0.25156	14.3344	125.258		0.108481			14.3412	145.713		0.175105	14.3412	142.237		0.185308			14.3479	133.208		0.148347	14.3479	143.023		0.26569			14.3479	129.845		0.149068	14.3479	125.882		0.114
	14.4427	185.332		0.584034	14.4427	124.648		0.0745517			14.4375	146.466		0.296164	14.4375	119.672		0.0590487			14.4443	140.116		0.129968	14.4443	129.394		0.0782833			14.4512	135.944		0.171927	14.4512	148.701		0.315938			14.4512	144.115		0.275354	14.4512	124.229		0.0993717
	14.5459	210.614		0.80012	14.5459	130.469		0.124733			14.5406	140.661		0.244786	14.5406	128.463		0.136836			14.5475	137.441		0.108395	14.5475	130.231		0.0852583			14.5544	149.727		0.29075	14.5544	147.64		0.306549			14.5544	145.687		0.289268	14.5544	117.722		0.0417876
	14.649	247.857		1.11844	14.649	129.311		0.11475			14.6438	147.793		0.307904	14.6438	133.102		0.177894			14.6507	135.395		0.0918952	14.6507	122.825		0.0235417			14.6576	149.35		0.2875	14.6576	152.551		0.350009			14.6576	152.252		0.34736	14.6576	120.152		0.063292
	14.7522	263.144		1.24909	14.7522	141.578		0.2205			14.7469	132.498		0.172545	14.7469	137.356		0.215535			14.7539	135.222		0.0905	14.7539	128.417		0.0701417			14.7608	148.838		0.283088	14.7608	154.148		0.364142			14.7608	152.761		0.35187	14.7608	119.086		0.0538584
	14.8553	252.499		1.15811	14.8553	143.288		0.235241			14.85	132.198		0.169895	14.85	148.517		0.31431			14.857	130.499		0.0524113	14.857	125.471		0.0455917			14.8641	148.653		0.281491	14.8641	161.388		0.428212			14.8641	161.585		0.429956	14.8641	119.103		0.0540088
	14.9585	224.016		0.914667	14.9585	151.038		0.302052			14.9531	138.374		0.224546	14.9531	147.19		0.302564			14.9602	138.305		0.115363	14.9602	134.596		0.121633			14.9673	159		0.370691	14.9673	159.509		0.411584			14.9673	146.843		0.299494	14.9673	118.026		0.0444779
	15.0617	183.965		0.57235	15.0617	162.702		0.402603			15.0563	128.47		0.136905	15.0563	147.339		0.303881			15.0634	144.911		0.168637	15.0634	136.684		0.139033			15.0705	150.866		0.300572	15.0705	147.844		0.308354			15.0705	146.298		0.294674	15.0705	120.643		0.0676372
	15.1648	151.215		0.292436	15.1648	149.893		0.292181			15.1594	131.5		0.163719	15.1594	149.482		0.32285			15.1666	143.534		0.157532	15.1666	158.407		0.320058			15.1737	153.262		0.321228	15.1737	142.668		0.262549			15.1737	144.12		0.275403	15.1737	133.577		0.182097
	15.268	137.538		0.175538	15.268	155.89		0.343879			15.2625	126.99		0.123803	15.2625	148.235		0.311812			15.2697	150.156		0.210935	15.2697	173.907		0.449225			15.277	162.021		0.396731	15.277	137.741		0.218947			15.277	135.272		0.197099	15.277	119.152		0.0544425
	15.3711	134.673		0.151051	15.3711	180.936		0.559793			15.3656	121.566		0.0758053	15.3656	163.465		0.446589			15.3729	165.349		0.33346	15.3729	179.411		0.495092			15.3802	148.79		0.282674	15.3802	126.555		0.119956			15.3802	141.716		0.254124	15.3802	134.805		0.192965
	15.4743	127.353		0.0884872	15.4743	190.046		0.638328			15.4688	120.895		0.0698699	15.4688	184.112		0.629306			15.4761	163.003		0.31454	15.4761	186.06		0.5505			15.4834	150.178		0.294636	15.4834	129.723		0.147991			15.4834	125.337		0.109181	15.4834	132.239		0.170257
	15.5775	124.6		0.0649573	15.5775	213.77		0.842845			15.5719	118.086		0.0450062	15.5719	196.052		0.734976			15.5792	156.783		0.264379	15.5792	179.992		0.499933			15.5866	152.235		0.312372	15.5866	115.464		0.0218053			15.5866	126.908		0.123082	15.5866	132.778		0.175027
	15.6806	131.141		0.120863	15.6806	200.344		0.727103			15.675	117.354		0.0385345	15.675	195.332		0.728603			15.6824	137.26		0.106935	15.6824	161.909		0.349242			15.6898	153.599		0.324129	15.6898	121.059		0.0713186			15.6898	131.853		0.166838	15.6898	136.357		0.206699
	15.7838	141.845		0.21235	15.7838	176.525		0.521767			15.7781	125.547		0.11104	15.7781	197.71		0.749646			15.7856	144.526		0.165532	15.7856	162.991		0.358258			15.7931	143.273		0.235113	15.7931	122.804		0.0867611			15.7931	137.322		0.215238	15.7931	137.717		0.218735
	15.887	156.137		0.334504	15.887	166.618		0.436362			15.8813	121.449		0.074769	15.8813	196.532		0.739219			15.8888	132.189		0.0660403	15.8888	166.48		0.387333			15.8963	157.146		0.354707	15.8963	122.729		0.0860973			15.8963	126.912		0.123111	15.8963	131.799		0.166363
	15.9901	156.385		0.336624	15.9901	148.097		0.276698			15.9844	127.767		0.130679	15.9844	198.555		0.757125			15.9919	136.628		0.101839	15.9919	156.708		0.3059			15.9995	164.926		0.421778	15.9995	126.123		0.116133			15.9995	130.297		0.153067	15.9995	139.574		0.235168
	16.0933	173.193		0.480282	16.0933	136.108		0.173345			16.0875	135.166		0.196157	16.0875	207.328		0.83476			16.0951	142.382		0.148242	16.0951	167.191		0.393258			16.1027	184.373		0.589418	16.1027	125.241		0.108327			16.1027	121.682		0.0768301	16.1027	148.684		0.315788
	16.1964	172.554		0.474821	16.1964	130.673		0.126491			16.1906	138.912		0.229308	16.1906	204.323		0.808169			16.1983	136.072		0.0973548	16.1983	196.572		0.6381			16.206	188.359		0.623786	16.206	127.162		0.125327			16.206	134.494		0.190217	16.206	170.178		0.506
	16.2996	165.17		0.411709	16.2996	119.337		0.0287672							16.2938	167.683		0.483923			16.3015	132.308		0.067	16.3015	205.212		0.7101			16.3092	203.21		0.751809	16.3092	141.682		0.253823			16.3092	126.897		0.122985	16.3092	171.724		0.519681
	16.4028	158.635		0.355855	16.4028	114.992		-0.00868966							16.3969	151.652		0.34205			16.4046	137.408		0.108129	16.4046	212.06		0.767167			16.4124	209.595		0.806849	16.4124	158.365		0.40146			16.4124	133.163		0.178436	16.4124	187.497		0.659265
	16.5059	152.099		0.299991	16.5059	121.601		0.0482845							16.5	154.636		0.368464			16.5078	140.151		0.13025	16.5078	186.619		0.555158			16.5156	203.682		0.755882	16.5156	156.606		0.385894			16.5156	138.962		0.229748	16.5156	206.162		0.824442
	16.6091	142.543		0.218316	16.6091	118.997		0.0258362							16.6031	153.357		0.357144			16.611	140.444		0.132613	16.611	180.551		0.504592			16.6188	188.608		0.625934	16.6188	163.577		0.447584			16.6188	134.813		0.193037	16.6188	210.833		0.865779
	16.7123	141.384		0.20841	16.7123	114.824		-0.0101379							16.7063	162.125		0.434736			16.7142	132.676		0.0699677	16.7142	189.847		0.582058			16.7221	174.053		0.500453	16.7221	176.914		0.565611			16.7221	134.947		0.194224	16.7221	188.014		0.663841
	16.8154	136.077		0.163051	16.8154	113.164		-0.0244483							16.8094	173.61		0.536373			16.8173	147.569		0.190073	16.8173	200.513		0.670942			16.8253	173.458		0.495325	16.8253	190.087		0.682186			16.8253	138.106		0.222176	16.8253	164.547		0.456168
	16.9186	132.68		0.134017	16.9186	113.701		-0.019819							16.9125	182.347		0.613693			16.9205	147.112		0.186387	16.9205	231.67		0.930583			16.9285	175.985		0.517111	16.9285	196.928		0.742726			16.9285	154.422		0.366565	16.9285	135.342		0.197717
	17.0217	137.451		0.174795	17.0217	114.646		-0.0116724							17.0156	192.401		0.702665			17.0237	152.597		0.230621	17.0237	267.037		1.22531			17.0317	165.727		0.428684	17.0317	189.475		0.67677			17.0317	144.229		0.276366	17.0317	127.11		0.124867
	17.1249	140.951		0.204709	17.1249	118.606		0.0224655							17.1188	178.746		0.581821			17.1269	164.692		0.328161	17.1269	276.467		1.30389			17.135	165.618		0.427744	17.135	161.289		0.427336			17.135	151.553		0.341177	17.135	129.55		0.14646
	17.2281	146.617		0.253137	17.2281	122.533		0.056319							17.2219	164.361		0.454525			17.23	173.195		0.396734	17.23	270.033		1.25028			17.2382	180.037		0.552041	17.2382	152.655		0.350929			17.2382	148.403		0.313299	17.2382	128.408		0.136354
	17.3312	170.761		0.459496	17.3312	118.378		0.0205							17.325	153.194		0.355701			17.3332	171.71		0.384758	17.3332	236.44		0.970333			17.3414	189.857		0.636703	17.3414	143.824		0.272779			17.3414	149.3		0.321241	17.3414	124.513		0.101885
	17.4344	204.795		0.750385	17.4344	121.918		0.0510172							17.4281	150.175		0.328982			17.4364	175.756		0.417387	17.4364	213.62		0.780167			17.4446	180.313		0.554419	17.4446	138.466		0.225363			17.4446	149.509		0.323088	17.4446	130.767		0.15723
	17.5375	205.58		0.757094	17.5375	118.225		0.019181							17.5313	144.287		0.276875			17.5396	174.204		0.404871	17.5396	194.939		0.624492			17.5479	174.771		0.506643	17.5479	127.899		0.13185			17.5479	142.099		0.257509	17.5479	122.676		0.0856283
	17.6407	169.248		0.446564	17.6407	123.76		0.0668966							17.6344	152.426		0.348903			17.6427	190.175		0.533669	17.6427	187.379		0.561492			17.6511	159.324		0.373485	17.6511	128.126		0.133858			17.6511	147.067		0.301482	17.6511	117.906		0.0434159
	17.7439	161.569		0.380932	17.7439	128.438		0.107224							17.7375	154.789		0.369812			17.7459	183.663		0.481153	17.7459	172.5		0.4375			17.7543	146.126		0.259703	17.7543	123.5		0.0929204			17.7543	146.434		0.295873	17.7543	117.13		0.0365487
	17.847	143.744		0.228581	17.847	136.307		0.17506							17.8406	154.951		0.371246			17.8491	167.76		0.352903	17.8491	136.797		0.139975			17.8575	157.323		0.356232	17.8575	124.799		0.104416			17.8575	146.47		0.296196	17.8575	120.806		0.0690796
	17.9502	133.424		0.140376	17.9502	145.361		0.253112							17.9438	144.234		0.276405			17.9522	160.684		0.295839	17.9522	138.545		0.154542			17.9607	172.656		0.488416	17.9607	129.809		0.148752			17.9607	141.417		0.251479	17.9607	120.247		0.0641327
	18.0534	133.778		0.143402	18.0534	141.489		0.219733							18.0469	133.059		0.17751			18.0554	166.445		0.342298	18.0554	133.287		0.110725			18.064	189.785		0.636074	18.064	123.952		0.0969204			18.064	139.869		0.237775	18.064	116.642		0.0322301
	18.1565	137.535		0.175513	18.1565	149.237		0.286526							18.15	122.957		0.0881168			18.1586	153.114		0.23479	18.1586	129.966		0.08305			18.1672	204.754		0.765121	18.1672	124.754		0.104018			18.1672	153.267		0.356343	18.1672	116.88		0.0343363
	18.2597	147.88		0.263932	18.2597	145.865		0.257457							18.2531	131.367		0.16254			18.2618	154.909		0.249266	18.2618	118.991		-0.00840833			18.2704	188.408		0.624207	18.2704	123.175		0.0900442			18.2704	148.657		0.315545	18.2704	116.911		0.0346106
	18.3628	148.266		0.267231	18.3628	164.686		0.419707							18.3563	127.926		0.132088			18.3649	157.864		0.273097	18.3649	124.089		0.034075			18.3736	185.969		0.603184	18.3736	126.547		0.119885			18.3736	150.639		0.333088	18.3736	124.959		0.105832
	18.466	158.714		0.35653	18.466	168.054		0.448741							18.4594	120.59		0.067169			18.4681	155.34		0.252742	18.4681	124.869		0.040575			18.4769	191.659		0.652234	18.4769	118.886		0.0520885			18.4769	149.447		0.322542	18.4769	117.488		0.0397168
	18.5692	185.55		0.585897	18.5692	206.176		0.777379							18.5625	123.491		0.0928442			18.5713	169.206		0.364565	18.5713	122.458		0.0204833			18.5801	192.52		0.659655	18.5801	127.035		0.124204			18.5801	144.99		0.283102	18.5801	117.324		0.0382655
	18.6723	231.681		0.980179	18.6723	203.966		0.758328							18.6656	122.756		0.0863389			18.6745	170.947		0.378605	18.6745	121.802		0.0150167			18.6833	193.313		0.666495	18.6833	127.539		0.128664			18.6833	155.203		0.373482	18.6833	113.177		0.00156637
	18.7755	291.1		1.48803	18.7755	179.019		0.543267							18.7688	119.249		0.0553027			18.7776	180.018		0.451758	18.7776	120.894		0.00745			18.7865	165.055		0.422889	18.7865	130.732		0.15692			18.7865	143.239		0.267603	18.7865	113.571		0.0050531
	18.8787	283.451		1.42266	18.8787	159.183		0.372267							18.8719	122.135		0.0808425			18.8808	169.637		0.36804	18.8808	120.85		0.00708333			18.8897	142.226		0.226084	18.8897	126.936		0.123327			18.8897	128.411		0.136376	18.8897	111.658		-0.0118761
	18.9818	210.594		0.799949	18.9818	144.435		0.245129							18.975	122.002		0.0796664			18.984	160.65		0.295565	18.984	124.164		0.0347							18.993	139.054		0.230566			18.993	127.933		0.132147	18.993	115.019		0.0178673
	19.085	174.335		0.490043	19.085	139.674		0.204086							19.0781	120.403		0.0655106			19.0872	163.947		0.322153	19.0872	123.152		0.0262667							19.0962	133.47		0.18115			19.0962	120.807		0.069085	19.0962	116.289		0.0291062
	19.1881	162.118		0.385624	19.1881	130.412		0.124241							19.1813	120.223		0.0639177			19.1903	152.616		0.230774	19.1903	119.106		-0.00745							19.1994	130.491		0.154788			19.1994	123.591		0.0937248	19.1994	123.664		0.0943717
	19.2913	147.054		0.256872	19.2913	126.773		0.0928707							19.2844	123.964		0.0970283			19.2935	153.059		0.234347	19.2935	120.2		0.00166667							19.3026	126.541		0.119832			19.3026	125.466		0.110323	19.3026	133.769		0.183796
	19.3945	121.493		0.0384017	19.3945	128.985		0.11194							19.3875	135.313		0.197463			19.3967	165.418		0.334016	19.3967	118.61		-0.0115833							19.4059	131.107		0.160239			19.4059	129.594		0.146848	19.4059	152.462		0.349221
					19.4976	122.4		0.0551724							19.4906	136.923		0.211707			19.4999	165.307		0.333121	19.4999	125.154		0.04295							19.5091	123.296		0.091115			19.5091	136.95		0.21195	19.5091	173.502		0.535416
					19.6008	123.394		0.0637414							19.5938	130.923		0.158614			19.603	172.907		0.394411	19.603	124.203		0.035025							19.6123	131.751		0.165938			19.6123	130.978		0.159094	19.6123	187.926		0.663062
					19.704	136.543		0.177095							19.6969	147.732		0.307361			19.7062	154.008		0.242	19.7062	127.617		0.063475							19.7155	135.401		0.198239			19.7155	124.938		0.10565	19.7155	204.905		0.813319
					19.8071	144.272		0.243724							19.8	155.429		0.375475			19.8094	165.598		0.335468	19.8094	142.735		0.189458							19.8188	149.003		0.318611			19.8188	127.189		0.125571	19.8188	198.29		0.754779
					19.9103	146.593		0.263733							19.9031	150.311		0.330188			19.9125	166.764		0.344871	19.9125	145.562		0.213017							19.922	153.625		0.359513			19.922	125.514		0.110742	19.922	176.646		0.563239
					20.0134	146.236		0.260655							20.0063	135.851		0.20222			20.0157	173.435		0.398669	20.0157	146.637		0.221975							20.0252	173.177		0.53254			20.0252	130.568		0.155468	20.0252	151.514		0.340832
					20.1166	129.484		0.116241							20.1094	126.174		0.116581			20.1189	180.437		0.455137	20.1189	159.738		0.33115							20.1284	181.118		0.602814			20.1284	129.489		0.145918	20.1284	149.623		0.324097
					20.2198	137.331		0.183888							20.2125	128.662		0.138604			20.2221	188.342		0.518887	20.2221	152.465		0.270542							20.2316	163.934		0.450743			20.2316	125.388		0.109632	20.2316	134.944		0.194195
					20.3229	139.394		0.201672							20.3156	124.99		0.106108			20.3252	201.767		0.627153	20.3252	144.84		0.207							20.3349	151.461		0.340363			20.3349	131.611		0.164701	20.3349	129.695		0.147743
					20.4261	145.891		0.257681							20.4188	129.231		0.143636			20.4284	200.512		0.617032	20.4284	144.1		0.200833							20.4381	150.615		0.332876			20.4381	131.263		0.16162	20.4381	123.26		0.0907965
					20.5293	161.962		0.396224							20.5219	132.549		0.172998			20.5316	228.259		0.840798	20.5316	147.639		0.230325							20.5413	137.944		0.220743			20.5413	142.117		0.257672	20.5413	130.947		0.158823
					20.6324	190.304		0.640552							20.625	125.98		0.114865			20.6348	245.972		0.983645	20.6348	147.978		0.23315							20.6445	139.577		0.235195			20.6445	141.359		0.250961	20.6445	130.686		0.156513
					20.7356	224.634		0.9365							20.7281	120.207		0.0637743			20.7379	260.21		1.09847	20.7379	139.836		0.1653							20.7478	142.602		0.261965			20.7478	147.594		0.306139	20.7478	132.615		0.173584
					20.8387	213.371		0.839405							20.8313	120.954		0.0703894			20.8411	257.198		1.07418	20.8411	145.159		0.209658							20.851	135.185		0.196327			20.851	144.847		0.281833	20.851	138.104		0.222159
					20.9419	210.041		0.810698							20.9344	123.017		0.0886469			20.9443	266.411		1.14848	20.9443	145.516		0.212633							20.9542	130.335		0.153407			20.9542	137.306		0.2151	20.9542	149.844		0.326053
					21.0451	168.881		0.455871							21.0375	134.116		0.186866			21.0475	246.917		0.991266	21.0475	152.321		0.269342							21.0574	133.153		0.178345			21.0574	132.5		0.172562	21.0574	165.628		0.465735
					21.1482	164.683		0.419681							21.1406	134.535		0.190574			21.1506	228.59		0.843468	21.1506	158.587		0.321558							21.1606	129.281		0.14408			21.1606	134.862		0.193465	21.1606	183.168		0.620956
					21.2514	181.325		0.563147							21.2438	152.681		0.351163			21.2538	225.868		0.821516	21.2538	163.72		0.364333							21.2639	126.116		0.116071			21.2639	137.382		0.215769	21.2639	195.22		0.727611
					21.3545	206.402		0.779328							21.3469	174.588		0.545027			21.357	215.886		0.741016	21.357	159.95		0.332917							21.3671	139.616		0.23554			21.3671	139.375		0.233406	21.3671	165.009		0.460257
					21.4577	210.922		0.818293							21.45	173.144		0.532244			21.4602	208.99		0.685403	21.4602	163.374		0.36145							21.4703	137.01		0.212478			21.4703	137.716		0.218727	21.4703	149.005		0.318628
					21.5609	175.223		0.510543							21.5531	174.03		0.540088			21.5633	203.222		0.638887	21.5633	147.034		0.225283							21.5735	141.122		0.248867			21.5735	142.027		0.256874	21.5735	130.137		0.151655
					21.664	148.12		0.276897							21.6563	167.139		0.479104			21.6665	201.857		0.627879	21.6665	158.191		0.318258							21.6768	139.849		0.237602			21.6768	145.831		0.290538	21.6768	119.164		0.0545487
					21.7672	137.876		0.188586							21.7594	156.179		0.382119			21.7697	184.367		0.486831	21.7697	152.483		0.270692							21.78	137.997		0.221212			21.78	143.059		0.266007	21.78	120.719		0.0683097
					21.8704	133.929		0.15456							21.8625	140.003		0.238965			21.8729	173.268		0.397323	21.8729	175.373		0.461442							21.8832	156.437		0.384398			21.8832	130.495		0.154822	21.8832	118.174		0.0457876
					21.9735	126.444		0.0900345							21.9656	130.008		0.150513			21.976	171.078		0.379661	21.976	204.374		0.703117							21.9864	182.848		0.618124			21.9864	121.559		0.0757451	21.9864	113.579		0.00512389
					22.0767	124.941		0.0770776							22.0688	124.591		0.102579			22.0792	154.425		0.245363	22.0792	219.568		0.829733							22.0896	204.966		0.813858			22.0896	118.716		0.0505876	22.0896	115.248		0.0198938
					22.1798	121.6		0.0482759							22.1719	120.656		0.0677566			22.1824	160.003		0.290347	22.1824	230.097		0.917475							22.1929	236.641		1.09417			22.1929	122.684		0.0856973	22.1929	115.535		0.0224336
					22.283	122.029		0.0519741							22.275	122.458		0.0836991			22.2855	164.363		0.325508	22.2855	217.587		0.813225							22.2961	221.852		0.963292			22.2961	121.978		0.0794469	22.2961	115.227		0.019708
					22.3862	122.817		0.0587672							22.3781	117.401		0.0389434			22.3887	178.089		0.436202	22.3887	211.753		0.764608							22.3993	190.785		0.688363			22.3993	129.605		0.146949	22.3993	113.657		0.00581416
					22.4893	131.584		0.134345							22.4813	114.425		0.012608			22.4919	187.681		0.513556	22.4919	194.996		0.624967							22.5025	169.92		0.503717			22.5025	137.119		0.21344	22.5025	115.904		0.0256991
					22.5925	134.487		0.159371							22.5844	115.303		0.0203779			22.5951	201.818		0.627565	22.5951	179.155		0.492958							22.6058	149.776		0.325451			22.6058	135.485		0.198979	22.6058	111.72		-0.0113274
					22.6957	157.887		0.361095							22.6875	116.573		0.0316168			22.6982	234.395		0.890282	22.6982	154.012		0.283433							22.709	150.194		0.32915			22.709	137.978		0.221046	22.709	114.941		0.017177
					22.7988	196.342		0.692603							22.7906	111.862		-0.0100699			22.8014	264.462		1.13276	22.8014	137.191		0.143258							22.8122	140.437		0.242805			22.8122	142.083		0.257376	22.8122	117.376		0.0387257
					22.902	248.259		1.14016							22.8938	111.287		-0.0151584			22.9046	260.858		1.10369	22.9046	131.7		0.0975							22.9154	122.234		0.0817168			22.9154	144		0.274341	22.9154	110.933		-0.018292
					23.0051	290.578		1.50498							22.9969	111.093		-0.0168743			23.0078	258.952		1.08832	23.0078	124.882		0.0406833							23.0187	123.927		0.0966991			23.0187	133.539		0.18176	23.0187	110.541		-0.0217611
					23.1083	334.515		1.88375							23.1	114.769		0.0156558			23.1109	243.484		0.963581	23.1109	117.647		-0.0196083							23.1219	120.88		0.0697345			23.1219	130.805		0.15757	23.1219	110.049		-0.026115
					23.2115	334.973		1.8877							23.2031	119.166		0.0545637							23.2141	120.415		0.00345833							23.2251	116.524		0.0311858			23.2251	119.001		0.0531106	23.2251	107.881		-0.0453009
					23.3146	290.96		1.50828							23.3063	113.627		0.00555044							23.3173	127.061		0.0588417							23.3283	116.557		0.0314779			23.3283	125.084		0.10694	23.3283	112.658		-0.00302655
					23.4178	250.252		1.15734							23.4094	112.268		-0.00647788							23.4205	118.863		-0.009475							23.4315	119.382		0.0564779			23.4315	122.745		0.0862425	23.4315	108.488		-0.0399292
					23.521	211.347		0.821957							23.5125	113.762		0.00674336							23.5236	123.495		0.029125							23.5348	122.659		0.0854779							23.5348	111.704		-0.011469
					23.6241	175.763		0.515198							23.6156	109.973		-0.0267867							23.6268	129.33		0.07775							23.638	130.969		0.159018							23.638	113.608		0.00538053
					23.7273	160.648		0.384897							23.7188	111.946		-0.00933097							23.73	123.953		0.0329417							23.7412	135.348		0.19777							23.7412	108.84		-0.0368142
					23.8304	137.792		0.187862							23.8219	112.28		-0.00637434							23.8332	130.752		0.0896							23.8444	138.505		0.225708							23.8444	113.453		0.00400885
					23.9336	135.572		0.168724							23.925	113.729		0.00645221							23.9363	141.724		0.181033							23.9477	149.19		0.320265							23.9477	116.727		0.0329823
					24.0368	137.292		0.183552							24.0281	119.231		0.0551398							24.0395	147.85		0.232083							24.0509	180.514		0.597469							24.0509	117.301		0.0380619
					24.1399	125.306		0.0802241							24.1313	125.709		0.112471							24.1427	154.829		0.290242							24.1541	195.477		0.729885							24.1541	114.802		0.0159469
					24.2431	126.116		0.0872069							24.2344	133.957		0.18546							24.2459	169.708		0.414233							24.2573	189.716		0.678903							24.2573	117.415		0.0390708
															24.3375	137.731		0.218858							24.349	176.771		0.473092							24.3605	182.295		0.61323							24.3605	122.487		0.0839558
															24.4406	148.975		0.318362							24.4522	184.642		0.538683							24.4638	182.223		0.612593							24.4638	134.456		0.189876
																									24.5554	223.242		0.86035							24.567	167.793		0.484894							24.567	153.925		0.362168
																									24.6585	205.673		0.713942							24.6702	179.504		0.588531							24.6702	187.881		0.662664
																									24.7617	219.241		0.827008							24.7734	215.963		0.911177							24.7734	198.084		0.752956
																									24.8649	223.446		0.86205							24.8767	261.383		1.31312							24.8767	213.606		0.890319
																									24.9681	234.231		0.951925							24.9799	267.316		1.36563							24.9799	214.785		0.900752
																									25.0712	227.503		0.895858							25.0831	250.775		1.21925							25.0831	184.574		0.633398
																									25.1744	206.639		0.721992							25.1863	217.979		0.929018							25.1863	158.57		0.403274
																									25.2776	201.505		0.679208							25.2896	174.24		0.541947							25.2896	147.893		0.308788
																									25.3808	190.812		0.5901							25.3928	150.958		0.335912							25.3928	130.548		0.155292
																									25.4839	204.375		0.703125							25.496	137.111		0.213372							25.496	120.151		0.0632832
																									25.5871	195.538		0.629483							25.5992	118.974		0.0528673							25.5992	128.479		0.136982
																									25.6903	197.171		0.643092																	25.7024	136.139		0.20477
																									25.7935	200.932		0.674433																	25.8057	135.242		0.196832
																									25.8966	184.062		0.53385																	25.9089	150.653		0.333212
																									25.9998	170.953		0.424608																	26.0121	157.198		0.391133
																									26.103	151.018		0.258483																	26.1153	172.904		0.530124
																									26.2062	152.283		0.269025																	26.2186	198.222		0.754177
																									26.3093	147.918		0.23265																	26.3218	259.675		1.29801
																									26.4125	141.525		0.179375																	26.425	339.827		2.00732
																									26.5157	138.111		0.150925																	26.5282	388.638		2.43927
																									26.6188	147.659		0.230492																	26.6314	366.804		2.24605
																									26.722	157.27		0.310583																	26.7347	301.711		1.67001
																									26.8252	166.544		0.387867																	26.8379	231.032		1.04453
																									26.9284	172.004		0.433367																	26.9411	182.601		0.615938
																									27.0315	206.005		0.716708																	27.0443	156.271		0.382929
																									27.1347	235.243		0.960358																	27.1476	133.347		0.180062
																									27.2379	246.107		1.05089																	27.2508	130.493		0.154805
																									27.3411	237.339		0.977825																	27.354	122.267		0.0820088
																									27.4442	195.61		0.630083																	27.4572	119.234		0.0551681
																									27.5474	187.399		0.561658																	27.5605	122.758		0.086354
																									27.6506	192.577		0.604808																	27.6637	123.54		0.0932743
																									27.7538	197.532		0.6461																	27.7669	122.188		0.0813097
																									27.8569	188.93		0.574417																	27.8701	117.164		0.0368496
																									27.9601	224.773		0.873108																	27.9733	117.806		0.042531
																									28.0633	267.594		1.22995																	28.0766	118.576		0.0493451
																									28.1665	295.196		1.45997																	28.1798	114.603		0.0141858
																									28.2696	280.632		1.3386																	28.283	114.9		0.0168142
																									28.3728	247.739		1.06449																	28.3862	124.721		0.103726
																									28.476	206.562		0.72135																	28.4895	123.502		0.0929381
																									28.5792	181.25		0.510417																	28.5927	128.634		0.138354
																									28.6823	183.91		0.532583																	28.6959	143.142		0.266743
																									28.7855	231.408		0.9284																	28.7991	173.053		0.531442
																									28.8887	282.099		1.35082																	28.9023	266.857		1.36157
																									28.9918	318.695		1.65579																	29.0056	319.241		1.82514
																									29.095	339.645		1.83037																	29.1088	344.92		2.05239
																									29.1982	295.687		1.46406																	29.212	270.169		1.39088
																									29.3014	248.213		1.06844																	29.3152	200.379		0.773265
																									29.4045	199.104		0.6592																	29.4185	168.26		0.489027
																									29.5077	170.637		0.421975																	29.5217	162.683		0.439673
																									29.6109	155.345		0.294542																	29.6249	134.042		0.186212
																									29.7141	149.987		0.249892																	29.7281	122.955		0.0880973
																									29.8172	147.041		0.225342																	29.8314	122.666		0.0855398
																									29.9204	149.417		0.245142																	29.9346	120.346		0.0650088
																									30.0236	152.914		0.274283																	30.0378	119.329		0.0560088
																																													30.141	116.367		0.0297965
																																													30.2442	119.636		0.0587257
																																													30.3475	114.946		0.0172212
																																													30.4507	112.96		-0.000353982
																																													30.5539	116.619		0.0320265
																																													30.6571	118.216		0.0461593
																																													30.7604	117.397		0.0389115
																																													30.8636	119.246		0.0552743
																																													30.9668	125.615		0.111637
																																													31.07	122.687		0.0857257
																																													31.1732	133.291		0.179566
																																													31.2765	136.489		0.207867
																																													31.3797	137.388		0.215823
																																													31.4829	141.661		0.253637
																																													31.5861	153.508		0.358478
																																													31.6894	174.648		0.545558
																																													31.7926	189.397		0.67608
																																													31.8958	168.547		0.491566
																																													31.999	152.311		0.347885
																																													32.1022	129.577		0.146699
																																													32.2055	119.47		0.0572566
																																													32.3087	129.694		0.147735
																																													32.4119	139.215		0.231991
																																													32.5151	143.195		0.267212
																																													32.6184	169.534		0.500301
																																													32.7216	213.914		0.893044
																																													32.8248	239.72		1.12142
																																													32.928	251.49		1.22558
																																													33.0313	225.346		0.994212
																																													33.1345	188.517		0.668292
																																													33.2377	147.878		0.308655
																																													33.3409	134.699		0.192027
																																													33.4441	124.331		0.100274
																																													33.5474	121.635		0.0764159
																																													33.6506	119.287		0.0556372
																																													33.7538	115.6		0.0230088
																																													33.857	118.389		0.0476903
																																													33.9603	116.69		0.0326549
																																													34.0635	118.184		0.0458761
																																													34.1667	114.222		0.0108142
																																													34.2699	115.78		0.0246018
																																													34.3731	113.849		0.00751327
[truncated: 55 more columns]

## Sheet: FIG 2C
PRC1-GFP intensity (a.u)
Bundles with KC	Bundles without KC
6.692	1.8
1.923	3.41
2.3	2.238
2.235	1.863
4.173	1.468
1.928	0.95
3.703	4.885
4.815	3.51
4.523	2.483
5.758	1.998
4.75	2.633
4.408	2.55
5.5	1.9
5.31	3.19
7.668	2.708
6.133	3.805
7.942	4.013
6.128	2.838
4.58	2.033
2.138	2.033
3.883	1.548
3.523	1.093
4.155	3.413
5.865	4.234
7.315	4.986
4.233	2.995
11.678	3.1
4.995	1.469
2.76	0.814
7.108
5.195
7.758
6.07
6.61
6.9
9.382
7.772
10.76
11.25
12.114
5.015
7.744
19.501
12.204
11.156
14.634
8.626
7.139
11.61
8.284
8.932
7.168
14.958
4.122
12.722
14.296
15.703

## Sheet: FIG 2D
Normalized PRC1-GFP intensity in metaphase
NT	siCENP-E	Aurora B inhibition	siNdc80	siSpindly
9.9309	1.86643	1.0987	6.33033	8.77275
15.5661	2.37846	1.51268	6.81007	9.05896
4.87438	1.66858	1.37545	6.30802	10.2461
9.37669	1.81087	2.60205	7.00943	9.26114
4.82386	2.65114	0.962126	6.83581	7.00917
8.38661	1.99441	1.62969	4.8012	7.09489
8.97913	1.94014	1.20259	5.98267	7.31627
6.65074	2.19055	1.11864	4.68638	5.51536
11.2646	1.78105	2.184	5.84023	6.7615
5.86604	2.87896	1.71013	4.4865	7.44827
3.65253	3.26951	1.58053	6.89389	10.5689
2.9284	1.94412	2.39328	9.95999	5.96682
5.66227	1.93164	2.11454	5.08703	8.68008
3.50697	4.15824	1.77941	4.77823	4.54648
7.24679	2.93674	2.40581	6.74344	6.12657
NaN	NaN	NaN	8.19598	6.92191
NaN	NaN	NaN	6.13207	NaN
NaN	NaN	NaN	6.66171	NaN
NaN	NaN	NaN	7.63898	NaN
NaN	NaN	NaN	9.98549	NaN
NaN	NaN	NaN	5.18045	NaN

## Sheet: FIG 2G and FIG 3C
NT						Aurora B inhibition						siCENP-E
bridge	background intensity next to the bridge	bridge-background	normalized			bridge	background intensity next to the bridge	bridge-background	normalized			bridge	background intensity next to the bridge	bridge-background	normalized
107.266	27.022	80.244	2.96958			50.576	32.14	18.436	0.573615			244.487	137.283	107.204	0.780898
53.683	24.571	29.112	1.18481			28.941	8.42	20.521	2.43717			254.947	124.43	130.517	1.04892
72.535	18.413	54.122	2.93934			50.696	15.612	35.084	2.24725			112.248	103.779	8.469	0.0816061
103.182	22.561	80.621	3.57347			59.281	25.406	33.875	1.33335			100.959	81.903	19.056	0.232665
40.377	19.947	20.43	1.02421			85.08	48.648	36.432	0.74889			348.769	116.697	232.072	1.98867
76.556	19.565	56.991	2.91291			43.194	24.383	18.811	0.77148			53.79	33.921	19.869	0.585743
82.654	23.848	58.806	2.46587			50.492	31.844	18.648	0.585605			66.987	33.276	33.711	1.01307
74.591	21.371	53.22	2.49029			28.071	8.51	19.561	2.29859			51.33	29.129	22.201	0.762161
43.561	18.945	24.616	1.29934			18.229	9.644	8.585	0.890191			44.164	30.625	13.539	0.44209
23.355	25.013	-1.658	-0.0662855			52.551	9.496	43.055	4.53401			52.829	24.649	28.18	1.14325
56.746	20.817	35.929	1.72595			41.212	7.276	33.936	4.6641			50.04	30.512	19.528	0.64001
60.051	20.368	39.683	1.9483			53.922	11.421	42.501	3.7213			53.029	23.815	29.214	1.22671
79.151	28.085	51.066	1.81827			60.109	11.724	48.385	4.127			79.514	20.096	59.418	2.95671
96.451	18.521	77.93	4.20766			36.115	12.84	23.275	1.81269			57.232	44.008	13.224	0.300491
71.691	31.651	40.04	1.26505			44.146	5.722	38.424	6.71513			93.931	46.559	47.372	1.01746
128.801	39.239	89.562	2.28247			34.858	19.241	15.617	0.811652			89.896	48.82	41.076	0.841376
99.886	30.853	69.033	2.23748			26.084	86.099	-60.015	-0.697046			79.829	47.951	31.878	0.664804
89.926	30.584	59.342	1.9403			14.317	15.54	-1.223	-0.0787001			89.69	45.007	44.683	0.992801
76.677	34.426	42.251	1.2273			37.162	32.22	4.942	0.153383			89.321	76.058	13.263	0.17438
102.255	20	82.255	4.11275			51.775	18.98	32.795	1.72787			74.405	55.984	18.421	0.32904
97.01	20.373	76.637	3.76169			48.497	17.341	31.156	1.79667			87.455	58.139	29.316	0.50424
67.115	34.15	32.965	0.9653			45.936	17.485	28.451	1.62717			75.6	41.733	33.867	0.811516
72.365	35.007	37.358	1.06716			27	40.42	-13.42	-0.332014			73.596	40.794	32.802	0.804089
68.424	30.149	38.275	1.26953			16.31	15.795	0.515	0.0326053			28.271	19.086	9.185	0.481243
123.641	28.947	94.694	3.27129			30.073	13.159	16.914	1.28536			37.336	11.6	25.736	2.21862
98.018	39.761	58.257	1.46518			50.301	18.545	31.756	1.71238			17.156	17.854	-0.698	-0.0390949
72.606	30.854	41.752	1.35321			46.676	17.041	29.635	1.73904			29.543	18	11.543	0.641278
100.607	43.886	56.721	1.29246			108.669	22.53	86.139	3.8233			48.824	13.402	35.422	2.64304
133.457	22.604	110.853	4.90413			67.92	29.641	38.279	1.29142			44.465	11.981	32.484	2.71129
116.662	54.798	61.864	1.12895			52.6	40.062	12.538	0.312965			40.331	13.294	27.037	2.03377
112.261	27.731	84.53	3.04821			35.256	27.735	7.521	0.271174			50.923	31.661	19.262	0.608383
69.284	23.627	45.657	1.93241			54.266	34.523	19.743	0.57188			31.453	15.347	16.106	1.04946
178.909	47.136	131.773	2.79559			56.865	56.965	-0.1	-0.00175546			82.725	24.067	58.658	2.43728
92.313	50.515	41.798	0.827437			44.954	36.682	8.272	0.225506			65.653	24.611	41.042	1.66763
69.975	64.653	5.322	0.0823164			137.812	32.023	105.789	3.30353			89.177	32.702	56.475	1.72696
68.448	46.151	22.297	0.483131			55.982	42.865	13.117	0.306007			85.03	37.685	47.345	1.25634
145.981	34.557	111.424	3.22435			61.288	34.515	26.773	0.775692			102.038	33.786	68.252	2.02013
132.305	57.205	75.1	1.31282			129.481	60.736	68.745	1.13187			80.93	32.487	48.443	1.49115
65.875	43.265	22.61	0.522593			23.525	25.121	-1.596	-0.0635325			100.764	31.44	69.324	2.20496
98.849	47.449	51.4	1.08327			38.921	38.604	0.317	0.00821158			79.732	42.149	37.583	0.89167
93.01	45.105	47.905	1.06208			56.886	40.42	16.466	0.407373			66.102	33.738	32.364	0.959274
106.789	61.985	44.804	0.72282			65.028	35.462	29.566	0.833738			105.28	46.49	58.79	1.26457
78.426	67.363	11.063	0.16423			49.681	44.03	5.651	0.128344			87.781	61.967	25.814	0.416577
83.853	70.219	13.634	0.194164			49.14	52.963	-3.823	-0.0721825			80.019	47.633	32.386	0.679907
91.258	28.02	63.238	2.25689			49.886	40.474	9.412	0.232544			92.145	62.935	29.21	0.46413
150.48	62.953	87.527	1.39035			108.111	77.187	30.924	0.400637			106.457	41.85	64.607	1.54378
80.357	48.725	31.632	0.649194			85.395	53.246	32.149	0.603782			74.791	42.221	32.57	0.771417
85.7	58.75	26.95	0.458723			144.871	84.222	60.649	0.720109			91.336	53.747	37.589	0.699369
90.047	45.433	44.614	0.981973			50.756	40.971	9.785	0.238827			89.108	44.385	44.723	1.00762
103.108	48.736	54.372	1.11564			36.869	44.875	-8.006	-0.178407			58.314	28.358	29.956	1.05635
93.385	47.777	45.608	0.954602			90.483	44.182	46.301	1.04796			66.115	38.441	27.674	0.719908
134.427	54.112	80.315	1.48424			81.675	56.75	24.925	0.439207			81.369	47.699	33.67	0.705885
151.504	30.64	120.864	3.94465									86.504	34.542	51.962	1.50431
72.385	33.421	38.964	1.16585									97.832	45.138	52.694	1.1674
124.077	31.271	92.806	2.9678									71.904	29.82	42.084	1.41127
103.286	25.035	78.251	3.12566									131.379	31.913	99.466	3.11679
69.24	25.792	43.448	1.68455									82.791	55.971	26.82	0.479177
116.951	60.519	56.432	0.932467									39.297	31.176	8.121	0.260489
92.765	38.645	54.12	1.40044									162.04	38.336	123.704	3.22684
108.468	38.077	70.391	1.84865									69.303	44.981	24.322	0.540717
115.101	32.569	82.532	2.53407									100.139	38.323	61.816	1.61303
142.705	24.5	118.205	4.82469									66.567	39.489	27.078	0.68571
122.866	37.59	85.276	2.26858									68.237	32.088	36.149	1.12656
111.755	30.086	81.669	2.71452									57.46	33.663	23.797	0.706919
116.77	20.596	96.174	4.66955									95.218	45.581	49.637	1.08898
120.333	56.841	63.492	1.11701									66.398	36.561	29.837	0.816088
128.346	64.165	64.181	1.00025									46.217	12.107	34.11	2.81738
78.673	9.904	68.769	6.94356									59.582	19.915	39.667	1.99182
74.893	16.805	58.088	3.45659									80.082	21.617	58.465	2.70458
45.443	24.817	20.626	0.831124									69.082	37.807	31.275	0.827228
173.755	48.689	125.066	2.56867
157.891	36.8	121.091	3.29052
109.902	39.15	70.752	1.8072
219.019	20.63	198.389	9.61653
205.236	46.11	159.126	3.45101
130.533	67.985	62.548	0.920026
103.969	57.246	46.723	0.816179
174.481	80.453	94.028	1.16873

## Sheet: FIG 2I
Imuno CenpB-INCENP (line width 40 - 1/3 middle plane of the spindle) - centrosomes are covered - PRC1 intensty
st1.1			st1.2			st1.4			st1.5			st1.6			st1.7			st1.9			st1.10			st1.11			st1.12			st1.13			st2.1			st2.2			st2.3			st2.4			st2.5			st2.6
distance	intensity	background	distance	intensity	background	distance	intensity	background	distance	intensity	background	distance	intensity	background	distance	intensity	background	distance	intensity	background	distance	intensity	background	distance	intensity	background	distance	intensity	background	distance	intensity	background	distance	intensity	background	distance	intensity	background	distance	intensity	background	distance	intensity	background	distance	intensity	background	distance	intensity
0.05	24.049	13.66	0	30.6183	15.061	0	42.606	19.819	0	28.6768	18.152	0	66.73	39.295	0	19.957	23.564	0	25.063	21.209	0	27.5794	18.607	0	46.938	22.927	0	63.215	28.181	0	60.205	35.487	0	18.739	21.268	0	44.083	25.088	0	19.384	26.001	0	19.6267	15.641	0	28.8241	20.521	0	24.863
0.1	23.5109		0.05	31.5421		0.05	42.293		0.05	30.2996		0.05	67.068		0.05	19.999		0.05	25.868		0.05	31.7597		0.05	49.288		0.05	62.629		0.05	62.671		0.05	20.056		0.05	47.657		0.05	19.583		0.05	20.9379		0.05	29.6356		0.05	24.519
0.15	23.676		0.1	31.8615		0.1	43.699		0.1	32.1302		0.1	69.626		0.1	18.941		0.1	26.909		0.1	32.1951		0.1	47.892		0.1	61.923		0.1	63.803		0.1	20.574		0.1	48.116		0.1	19.32		0.1	21.2937		0.1	28.7909		0.1	25.133
0.2	23.9701		0.15	33.8646		0.15	45.673		0.15	33.7891		0.15	70.29		0.15	19.266		0.15	28.751		0.15	33.8012		0.15	49.584		0.15	62.458		0.15	64.47		0.15	19.032		0.15	51.728		0.15	20.124		0.15	23.1612		0.15	30.0129		0.15	25.873
0.25	24.775		0.2	32.4377		0.2	48.84		0.2	35.3692		0.2	70.751		0.2	20.185		0.2	29.82		0.2	35.0534		0.2	51.346		0.2	61.948		0.2	66.087		0.2	19.725		0.2	52.45		0.2	19.728		0.2	25.0841		0.2	29.4309		0.2	25.582
0.3	27.0395		0.25	33.6292		0.25	51.897		0.25	36.2467		0.25	71.366		0.25	21.199		0.25	30.222		0.25	36.0182		0.25	54.083		0.25	62.264		0.25	66.423		0.25	19.167		0.25	56.957		0.25	20.853		0.25	26.1769		0.25	30.9716		0.25	25.96
0.35	27.0927		0.3	34.1906		0.3	53.857		0.3	36.3616		0.3	73.105		0.3	21		0.3	32.034		0.3	39.2943		0.3	53.443		0.3	61.549		0.3	70.883		0.3	19.448		0.3	57.316		0.3	23.103		0.3	27.4966		0.3	32.7673		0.3	26.83
0.4	27.8192		0.35	35.2262		0.35	54.413		0.35	35.4464		0.35	71.438		0.35	22.734		0.35	34.468		0.35	39.6319		0.35	53.945		0.35	66.225		0.35	72.226		0.35	18.345		0.35	60.238		0.35	23.512		0.35	29.551		0.35	33.4362		0.35	28.565
0.45	30.0068		0.4	37.3093		0.4	55.687		0.4	38.3728		0.4	73.376		0.4	23.315		0.4	35.759		0.4	38.34		0.4	56.475		0.4	67.307		0.4	73.087		0.4	17.994		0.4	61.532		0.4	26.539		0.4	30.8065		0.4	34.5333		0.4	28.637
0.5	29.5919		0.45	38.2358		0.45	57.226		0.45	39.3162		0.45	71.974		0.45	23.3		0.45	39.689		0.45	39.6886		0.45	60.067		0.45	68.379		0.45	74.171		0.45	18.447		0.45	64.636		0.45	26.46		0.45	32.5689		0.45	37.4952		0.45	29.951
0.55	31.0388		0.5	40.3075		0.5	59.008		0.5	41.9599		0.5	70.455		0.5	24.788		0.5	43.5		0.5	39.209		0.5	61.083		0.5	71.029		0.5	74.294		0.5	17.842		0.5	67.04		0.5	28.931		0.5	34.3743		0.5	39.8356		0.5	31.581
0.6	31.0987		0.55	41.9111		0.55	62.258		0.55	43.3766		0.55	70.852		0.55	25.247		0.55	45.976		0.55	40.369		0.55	64.51		0.55	74.77		0.55	76.973		0.55	18.508		0.55	66.577		0.55	29.802		0.55	33.3888		0.55	42.615		0.55	33.628
0.65	29.974		0.6	43.8915		0.6	65.545		0.6	44.0451		0.6	70.577		0.6	24.962		0.6	48.28		0.6	37.8614		0.6	63.032		0.6	75.847		0.6	77.589		0.6	18.153		0.6	71.075		0.6	29.768		0.6	36.1116		0.6	43.6248		0.6	35.227
0.7	30.6257		0.65	46.604		0.65	70.831		0.65	44.9882		0.65	72.985		0.65	25.401		0.65	51.41		0.65	38.3712		0.65	65.478		0.65	77.651		0.65	80.688		0.65	18.356		0.65	73.652		0.65	30.251		0.65	35.995		0.65	44.8229		0.65	38.143
0.75	32.302		0.7	47.7743		0.7	75.274		0.7	47.3528		0.7	73.733		0.7	25.583		0.7	56.423		0.7	37.7035		0.7	66.927		0.7	80.361		0.7	80.611		0.7	19.758		0.7	78.231		0.7	31.873		0.7	36.7223		0.7	46.5467		0.7	39.15
0.8	32.9682		0.75	48.1799		0.75	77.888		0.75	46.2861		0.75	74.374		0.75	25.338		0.75	55.672		0.75	39.0193		0.75	69.264		0.75	79.587		0.75	81.202		0.75	20.672		0.75	80.891		0.75	34.014		0.75	38.5709		0.75	49.1123		0.75	42.256
0.85	33.4305		0.8	48.133		0.8	81.959		0.8	49.4362		0.8	77.145		0.8	26.346		0.8	59.702		0.8	37.9455		0.8	72.275		0.8	80.711		0.8	83.42		0.8	20.876		0.8	83.783		0.8	35.426		0.8	39.3438		0.8	47.5237		0.8	45.793
0.9	34.2716		0.85	52.0375		0.85	88.765		0.85	48.3552		0.85	75.71		0.85	26.552		0.85	61.534		0.85	35.6766		0.85	73.293		0.85	80.347		0.85	84.373		0.85	20.798		0.85	86.221		0.85	35.198		0.85	39.3324		0.85	46.9349		0.85	47.571
0.95	34.4605		0.9	50.1754		0.9	90.009		0.9	49.2253		0.9	78.218		0.9	26.423		0.9	62.757		0.9	36.5807		0.9	75.828		0.9	82.164		0.9	87.208		0.9	21.533		0.9	88.562		0.9	39.049		0.9	39.9478		0.9	47.965		0.9	48.673
1	36.3278		0.95	51.159		0.95	91.402		0.95	52.1368		0.95	78.594		0.95	28.594		0.95	63.539		0.95	37.1328		0.95	76.195		0.95	81.934		0.95	89.687		0.95	22.765		0.95	90.207		0.95	41.243		0.95	43.3227		0.95	48.0415		0.95	51.567
1.05	35.9189		1	52.5726		1	91.485		1	50.8941		1	82.386		1	28.835		1	66.792		1	39.1464		1	78.7		1	82.701		1	89.364		1	22.997		1	90.577		1	43.543		1	43.8315		1	47.9703		1	55.543
1.1	38.2631		1.05	52.3593		1.05	92.269		1.05	50.5836		1.05	84.055		1.05	30.957		1.05	64.895		1.05	40.14		1.05	81.389		1.05	85.798		1.05	90.267		1.05	25.518		1.05	98.05		1.05	47.256		1.05	43.4411		1.05	48.6137		1.05	56.32
1.15	39.199		1.1	53.6222		1.1	90.252		1.1	49.3435		1.1	83.491		1.1	31.976		1.1	67.796		1.1	41.9353		1.1	81.567		1.1	85.833		1.1	93.867		1.1	27.064		1.1	97.125		1.1	49.681		1.1	44.7961		1.1	50.1418		1.1	57.045
1.2	38.2474		1.15	56.7676		1.15	90.776		1.15	49.3157		1.15	85.463		1.15	35.326		1.15	67.458		1.15	44.2089		1.15	83.839		1.15	88.636		1.15	98.552		1.15	28.568		1.15	97.905		1.15	52.49		1.15	45.2373		1.15	50.6101		1.15	57.847
1.25	38.3971		1.2	56.8226		1.2	89.879		1.2	51.4254		1.2	87.913		1.2	37.567		1.2	68.452		1.2	45.4274		1.2	88.691		1.2	90.032		1.2	98.099		1.2	31.615		1.2	98.669		1.2	56.016		1.2	46.0672		1.2	52.52		1.2	58.307
1.3	40.5616		1.25	57.9079		1.25	88.724		1.25	54.2973		1.25	89.798		1.25	37.774		1.25	68.061		1.25	46.2333		1.25	88.552		1.25	92.775		1.25	99.502		1.25	33.932		1.25	102.824		1.25	58.81		1.25	48.0979		1.25	55.5185		1.25	59.418
1.35	42.8633		1.3	59.482		1.3	89.244		1.3	53.1603		1.3	92.069		1.3	40.67		1.3	70.464		1.3	47.5407		1.3	91.396		1.3	95.288		1.3	99.325		1.3	38.095		1.3	107.237		1.3	61.652		1.3	48.9032		1.3	56.7259		1.3	59.98
1.4	43.2364		1.35	58.6255		1.35	90.258		1.35	56.309		1.35	93.741		1.35	42.322		1.35	70.853		1.35	47.7538		1.35	93.954		1.35	97.705		1.35	100.942		1.35	43.285		1.35	108.431		1.35	64.277		1.35	48.4596		1.35	59.4242		1.35	62.737
1.45	44.2697		1.4	60.4222		1.4	91.413		1.4	57.3236		1.4	95.886		1.4	43.888		1.4	71.723		1.4	48.7892		1.4	94.721		1.4	96.465		1.4	105.823		1.4	46.488		1.4	112.196		1.4	64.27		1.4	49.0186		1.4	61.2772		1.4	63.756
1.5	44.2198		1.45	58.2623		1.45	94.233		1.45	58.567		1.45	95.444		1.45	44.948		1.45	72.281		1.45	48.6437		1.45	97.092		1.45	96.281		1.45	107.434		1.45	50.353		1.45	115.218		1.45	65.223		1.45	52.0956		1.45	58.5215		1.45	65.359
1.55	44.3773		1.5	60.3427		1.5	95.845		1.5	59.8965		1.5	98.49		1.5	45.238		1.5	74.264		1.5	48.9135		1.5	101.737		1.5	97.596		1.5	111.876		1.5	54.546		1.5	117.632		1.5	65.833		1.5	53.2677		1.5	62.0886		1.5	67.045
1.6	47.3421		1.55	61.5978		1.55	97.6		1.55	61.7355		1.55	104.995		1.55	48.254		1.55	77.616		1.55	47.9282		1.55	104.188		1.55	100.824		1.55	112.249		1.55	56.016		1.55	118.795		1.55	65.977		1.55	53.27		1.55	62.1165		1.55	67.52
1.65	46.7055		1.6	65.0499		1.6	99.051		1.6	60.48		1.6	103.463		1.6	49.512		1.6	74.892		1.6	47.7354		1.6	107.194		1.6	99.984		1.6	114.151		1.6	59.642		1.6	123.124		1.6	66.789		1.6	54.4919		1.6	62.3369		1.6	69.334
1.7	48.9714		1.65	64.4399		1.65	103.426		1.65	63.9732		1.65	107.286		1.65	48.86		1.65	81.109		1.65	46.727		1.65	109.08		1.65	102.178		1.65	115.755		1.65	62.328		1.65	126.346		1.65	67.171		1.65	56.7537		1.65	64.8929		1.65	70.555
1.75	50.4586		1.7	63.0043		1.7	106.865		1.7	66.0302		1.7	109.763		1.7	51.808		1.7	79.181		1.7	47.7625		1.7	109.293		1.7	106.297		1.7	113.633		1.7	68.044		1.7	125.279		1.7	67.836		1.7	57.1172		1.7	66.2922		1.7	70.572
1.8	52.6611		1.75	65.694		1.75	109.592		1.75	67.3432		1.75	112.229		1.75	55.352		1.75	80.025		1.75	48.7302		1.75	111.494		1.75	108.584		1.75	114.801		1.75	71.082		1.75	126.929		1.75	67.693		1.75	59.7361		1.75	69.2491		1.75	72.927
1.85	54.2357		1.8	63.8634		1.8	108.403		1.8	71.6647		1.8	113.274		1.8	54.68		1.8	82.599		1.8	48.7694		1.8	112.171		1.8	112.318		1.8	116.769		1.8	76.305		1.8	132.483		1.8	71.202		1.8	58.8472		1.8	73.153		1.8	72.806
1.9	55.4858		1.85	65.5403		1.85	113.427		1.85	70.2051		1.85	111.648		1.85	57.492		1.85	87.917		1.85	50.6159		1.85	114.019		1.85	111.458		1.85	117.674		1.85	81.439		1.85	130.798		1.85	71.051		1.85	62.946		1.85	74.8153		1.85	73.781
1.95	59.7987		1.9	66.1941		1.9	114.607		1.9	71.9681		1.9	114.315		1.9	60.349		1.9	88.322		1.9	49.0035		1.9	113.255		1.9	110.829		1.9	119.182		1.9	89.45		1.9	133.371		1.9	73.612		1.9	64.1243		1.9	77.6147		1.9	76.044
2	62.6039		1.95	64.0446		1.95	117.295		1.95	74.6942		1.95	114.672		1.95	64.127		1.95	90.613		1.95	49.3171		1.95	115.416		1.95	114.626		1.95	123.591		1.95	89.915		1.95	137.935		1.95	77.488		1.95	64.2383		1.95	79.0828		1.95	75.269
2.05	64.2223		2	65.4328		2	116.068		2	75.6251		2	112.468		2	68.101		2	93.443		2	49.3848		2	118.272		2	115.473		2	124.486		2	96.48		2	138.787		2	81.166		2	65.157		2	81.5352		2	76.102
2.1	65.0217		2.05	66.1866		2.05	118.42		2.05	75.2433		2.05	112.889		2.05	70.714		2.05	94.844		2.05	51.0088		2.05	117.187		2.05	116.354		2.05	129.289		2.05	98.94		2.05	142.29		2.05	85.662		2.05	64.9405		2.05	82.5528		2.05	75.627
2.15	66.6329		2.1	67.894		2.1	120.334		2.1	75.6031		2.1	110.342		2.1	72.066		2.1	98.211		2.1	51.3744		2.1	117.044		2.1	119.663		2.1	137.527		2.1	101.844		2.1	145.889		2.1	91.223		2.1	65.5579		2.1	81.424		2.1	76.841
2.2	68.9341		2.15	68.2509		2.15	121.253		2.15	80.2796		2.15	108.5		2.15	74.561		2.15	102.623		2.15	53.2801		2.15	118.493		2.15	119.857		2.15	142.494		2.15	105.354		2.15	153.724		2.15	96.397		2.15	67.5921		2.15	83.0397		2.15	79.313
2.25	69.4354		2.2	67.7435		2.2	125.651		2.2	80.9272		2.2	109.804		2.2	77.807		2.2	104.3		2.2	53.9176		2.2	117.842		2.2	121.463		2.2	150.785		2.2	109.395		2.2	161.163		2.2	101.822		2.2	65.011		2.2	84.3105		2.2	78.745
2.3	69.9921		2.25	68.0643		2.25	124.838		2.25	83.255		2.25	112.947		2.25	82.094		2.25	109.833		2.25	53.9427		2.25	121.888		2.25	126.519		2.25	152.825		2.25	112.911		2.25	168.087		2.25	105.635		2.25	67.0667		2.25	84.7234		2.25	82.306
2.35	70.6829		2.3	67.4659		2.3	126.834		2.3	85.6137		2.3	114.798		2.3	82.351		2.3	116.253		2.3	55.0332		2.3	125.931		2.3	129.012		2.3	162.665		2.3	117.699		2.3	175.167		2.3	110.165		2.3	68.8599		2.3	85.668		2.3	84.605
2.4	72.7019		2.35	67.954		2.35	130.534		2.35	87.3963		2.35	117.187		2.35	86.107		2.35	122.094		2.35	55.0941		2.35	128.588		2.35	135.229		2.35	171.239		2.35	121.413		2.35	179.871		2.35	113.597		2.35	69.3334		2.35	86.0667		2.35	86.097
2.45	74.3136		2.4	70.9806		2.4	130.522		2.4	89.8869		2.4	118.606		2.4	88.266		2.4	123.404		2.4	56.5429		2.4	130.681		2.4	140.005		2.4	178.309		2.4	126.267		2.4	185.371		2.4	114.599		2.4	71.5619		2.4	88.2255		2.4	85.977
2.5	75.3076		2.45	71.7752		2.45	131.472		2.45	93.9325		2.45	121.155		2.45	88.032		2.45	129.703		2.45	54.9038		2.45	134.274		2.45	148.056		2.45	183.837		2.45	132.006		2.45	192.571		2.45	118.509		2.45	73.6259		2.45	92.75		2.45	86.167
2.55	79.3168		2.5	72.9078		2.5	127.768		2.5	93.9104		2.5	124.55		2.5	91.892		2.5	134.472		2.5	57.2561		2.5	139.198		2.5	152.906		2.5	192.334		2.5	137.321		2.5	198.253		2.5	121.612		2.5	74.0093		2.5	91.0448		2.5	86.716
2.6	80.4026		2.55	75.4518		2.55	129.722		2.55	95.4824		2.55	127.824		2.55	94.244		2.55	139.116		2.55	58.968		2.55	141.2		2.55	156.202		2.55	197.723		2.55	141.367		2.55	201.999		2.55	124.332		2.55	77.7873		2.55	92.0578		2.55	88.597
2.65	80.9956		2.6	75.8839		2.6	126.956		2.6	99.1324		2.6	128.61		2.6	95.772		2.6	142.987		2.6	62.0494		2.6	146.769		2.6	165.564		2.6	207.249		2.6	143.981		2.6	209.086		2.6	128.11		2.6	78.5383		2.6	91.5199		2.6	91.263
2.7	80.2119		2.65	78.1034		2.65	130.706		2.65	98.1649		2.65	132.247		2.65	100.091		2.65	144.451		2.65	64.5083		2.65	151.479		2.65	174.212		2.65	213.351		2.65	147.389		2.65	215.188		2.65	136.177		2.65	77.6425		2.65	90.8749		2.65	91.423
2.75	81.4592		2.7	79.725		2.7	130.173		2.7	99.4984		2.7	138.516		2.7	102.624		2.7	146.047		2.7	66.1334		2.7	155.04		2.7	179.137		2.7	219.002		2.7	151.361		2.7	220.107		2.7	139.696		2.7	77.3715		2.7	89.326		2.7	90.805
2.8	81.7913		2.75	80.1887		2.75	131.782		2.75	100.201		2.75	140.163		2.75	103.299		2.75	153.617		2.75	70.9487		2.75	159.799		2.75	187.516		2.75	222.373		2.75	155.566		2.75	218.561		2.75	141.177		2.75	79.7326		2.75	89.0065		2.75	93.859
2.85	81.6731		2.8	79.9768		2.8	133.321		2.8	100.826		2.8	145.734		2.8	107.24		2.8	157.629		2.8	76.7144		2.8	163.739		2.8	192.675		2.8	228.429		2.8	156.104		2.8	218.771		2.8	144.609		2.8	78.5545		2.8	86.943		2.8	96.917
2.9	80.0004		2.85	78.8685		2.85	131.643		2.85	102.349		2.85	149.354		2.85	106.987		2.85	154.993		2.85	79.8901		2.85	165.658		2.85	202.882		2.85	229.807		2.85	161.239		2.85	220.984		2.85	149.35		2.85	79.6039		2.85	84.6536		2.85	98.65
2.95	79.6293		2.9	80.9843		2.9	131.507		2.9	108.321		2.9	153.925		2.9	110.73		2.9	155.69		2.9	84.8234		2.9	168.721		2.9	208.316		2.9	232.313		2.9	159.37		2.9	219.419		2.9	151.302		2.9	80.1856		2.9	83.2268		2.9	100.096
3	80.7047		2.95	82.2		2.95	129.798		2.95	108.152		2.95	157.657		2.95	111.63		2.95	155.282		2.95	86.513		2.95	169.719		2.95	215.494		2.95	233.602		2.95	164.158		2.95	211.286		2.95	151.312		2.95	81.4767		2.95	81.9854		2.95	101.267
3.05	80.3816		3	82.6344		3	125.124		3	110.006		3	158.315		3	113.173		3	156.464		3	88.524		3	172.777		3	219.124		3	234.421		3	167.583		3	211.897		3	152.65		3	85.0795		3	81.8109		3	101.712
3.1	82.6204		3.05	84.9873		3.05	123.605		3.05	113.14		3.05	162.512		3.05	113.128		3.05	157.05		3.05	90.1017		3.05	175.099		3.05	218.169		3.05	235.171		3.05	172.38		3.05	207.852		3.05	149.839		3.05	85.6882		3.05	80.5722		3.05	103.07
3.15	82.0765		3.1	83.7493		3.1	122.553		3.1	113.138		3.1	166.13		3.1	113.39		3.1	155.159		3.1	91.3309		3.1	174.846		3.1	224.132		3.1	233.821		3.1	173.44		3.1	198.941		3.1	151.553		3.1	85.0796		3.1	78.7297		3.1	105.642
3.2	79.6323		3.15	87.9101		3.15	119.433		3.15	114.213		3.15	165.535		3.15	112.31		3.15	153.662		3.15	91.8447		3.15	176.243		3.15	222.171		3.15	230.132		3.15	174.31		3.15	195.211		3.15	150.859		3.15	83.8805		3.15	79.1131		3.15	109.119
3.25	77.4723		3.2	90.9744		3.2	117.364		3.2	117.223		3.2	167.906		3.2	109.249		3.2	152.615		3.2	96.339		3.2	178.525		3.2	223.772		3.2	231.204		3.2	172.838		3.2	193.842		3.2	148.873		3.2	83.8061		3.2	76.424		3.2	107.903
3.3	76.4146		3.25	92.5659		3.25	115.181		3.25	116.596		3.25	175.541		3.25	108.145		3.25	147.571		3.25	98.2306		3.25	177.494		3.25	223.903		3.25	230.373		3.25	170.472		3.25	192.133		3.25	145.924		3.25	83.7231		3.25	76.1448		3.25	112.682
3.35	73.3281		3.3	94.2081		3.3	112.763		3.3	120.03		3.3	179.269		3.3	104.94		3.3	146.844		3.3	98.2767		3.3	179.671		3.3	220.518		3.3	231.993		3.3	167.567		3.3	188.442		3.3	145.611		3.3	83.2059		3.3	77.0805		3.3	114.735
3.4	71.2901		3.35	95.8189		3.35	109.433		3.35	121.464		3.35	179.9		3.35	104.184		3.35	143.424		3.35	97.3991		3.35	181.237		3.35	217.589		3.35	233.469		3.35	166.976		3.35	185.721		3.35	146.941		3.35	83.6664		3.35	75.5816		3.35	115.421
3.45	71.5919		3.4	97.314		3.4	109.995		3.4	121.743		3.4	182.165		3.4	103.309		3.4	139.969		3.4	99.8072		3.4	178.935		3.4	217.102		3.4	229.91		3.4	162.873		3.4	183.864		3.4	147.664		3.4	83.7941		3.4	72.6912		3.4	119.384
3.5	70.8018		3.45	98.4063		3.45	104.813		3.45	124.846		3.45	184.68		3.45	100.536		3.45	135.462		3.45	104.291		3.45	181.284		3.45	217.764		3.45	227.772		3.45	155.255		3.45	184.344		3.45	146.952		3.45	82.5902		3.45	74.1283		3.45	122.778
3.55	70.6431		3.5	98.5572		3.5	101.871		3.5	125.458		3.5	184		3.5	102.244		3.5	131.424		3.5	104.031		3.5	181.319		3.5	214.468		3.5	222.352		3.5	153.476		3.5	183.792		3.5	146.347		3.5	82.3661		3.5	74.3506		3.5	122.498
3.6	70.6326		3.55	97.1372		3.55	101.915		3.55	126.418		3.55	185.466		3.55	97.143		3.55	127.245		3.55	104.468		3.55	181.392		3.55	212.513		3.55	218.343		3.55	154.061		3.55	185.472		3.55	146.6		3.55	82.2625		3.55	75.1637		3.55	123.165
3.65	70.5442		3.6	100.528		3.6	102.638		3.6	127.45		3.6	190.693		3.6	93.306		3.6	129.024		3.6	104.393		3.6	180.145		3.6	208.799		3.6	213.876		3.6	152.146		3.6	186.19		3.6	140.146		3.6	80.3308		3.6	76.6798		3.6	123.156
3.7	71.4171		3.65	99.2259		3.65	101.276		3.65	127.724		3.65	190.542		3.65	93.483		3.65	126.064		3.65	103.216		3.65	180.998		3.65	207.292		3.65	211.621		3.65	146.221		3.65	185.538		3.65	137.257		3.65	79.9078		3.65	74.619		3.65	128.964
3.75	70.0633		3.7	99.7509		3.7	100.973		3.7	122.966		3.7	193.972		3.7	90.213		3.7	121.826		3.7	104.803		3.7	179.701		3.7	205.909		3.7	208.118		3.7	140.315		3.7	181.061		3.7	133.163		3.7	80.7899		3.7	74.6483		3.7	125.876
3.8	67.0663		3.75	100.983		3.75	101.211		3.75	121.678		3.75	198.297		3.75	91.828		3.75	119.257		3.75	105.193		3.75	177.066		3.75	203.577		3.75	205.271		3.75	138.612		3.75	180.531		3.75	129.681		3.75	79.4198		3.75	77.6893		3.75	128.67
3.85	67.3827		3.8	102.111		3.8	102.21		3.8	114.986		3.8	196.474		3.8	92.547		3.8	114.354		3.8	101.309		3.8	176.564		3.8	198.94		3.8	198.64		3.8	133.673		3.8	181.373		3.8	124.708		3.8	76.7945		3.8	76.1097		3.8	128.685
3.9	68.7425		3.85	102.725		3.85	102.739		3.85	111.37		3.85	199.041		3.85	90.755		3.85	114.139		3.85	103.61		3.85	177.047		3.85	195.437		3.85	195.407		3.85	127.165		3.85	180.287		3.85	116.758		3.85	76.1081		3.85	77.724		3.85	131.555
3.95	68.4581		3.9	103.153		3.9	103.332		3.9	108.368		3.9	200.526		3.9	91.949		3.9	112.91		3.9	105.971		3.9	172.809		3.9	192.307		3.9	196.607		3.9	123.063		3.9	174.703		3.9	112.461		3.9	74.5159		3.9	77.6237		3.9	132.095
4	67.4085		3.95	104.461		3.95	103.722		3.95	104.671		3.95	202.686		3.95	89.204		3.95	106.344		3.95	105.41		3.95	169.771		3.95	191.246		3.95	193.609		3.95	119.913		3.95	174.185		3.95	107.881		3.95	72.9839		3.95	77.5177		3.95	136.022
4.05	65.9624		4	108.461		4	105.654		4	100.852		4	204.863		4	91.886		4	106.387		4	105.811		4	166.695		4	187.304		4	191.119		4	116.801		4	170.137		4	102.904		4	72.9963		4	77.5617		4	137.901
4.1	66.1912		4.05	109.114		4.05	107.084		4.05	97.7762		4.05	206.928		4.05	92.309		4.05	105.671		4.05	105.284		4.05	164.564		4.05	184.752		4.05	190.703		4.05	109.864		4.05	169.739		4.05	98.421		4.05	71.4098		4.05	78.9717		4.05	139.468
4.15	62.692		4.1	109.386		4.1	108.101		4.1	97.4548		4.1	205.29		4.1	91.966		4.1	103.887		4.1	107.194		4.1	162.269		4.1	177.521		4.1	186.424		4.1	109.004		4.1	169.158		4.1	96.776		4.1	69.7708		4.1	76.2896		4.1	144.813
4.2	62.6223		4.15	106.265		4.15	109.023		4.15	99.3659		4.15	203.774		4.15	95.646		4.15	101.861		4.15	107.806		4.15	157.595		4.15	177.363		4.15	185.45		4.15	102.907		4.15	160.202		4.15	97.719		4.15	68.8373		4.15	78.0874		4.15	141.555
4.25	62.6266		4.2	109.104		4.2	107.285		4.2	96.7387		4.2	203.374		4.2	94.277		4.2	102.107		4.2	105.317		4.2	151.654		4.2	178.448		4.2	185.114		4.2	100.922		4.2	159.988		4.2	96.622		4.2	68.6554		4.2	78.8856		4.2	141.168
4.3	60.1772		4.25	109.221		4.25	106.918		4.25	95.6144		4.25	199.986		4.25	92.096		4.25	99.872		4.25	108.166		4.25	149.829		4.25	175.094		4.25	185.399		4.25	101.68		4.25	158.528		4.25	95.544		4.25	70.0728		4.25	78.9486		4.25	141.253
4.35	60.3829		4.3	109.11		4.3	107.599		4.3	93.4905		4.3	193.241		4.3	94.855		4.3	101.655		4.3	107.632		4.3	146.195		4.3	172.292		4.3	182.61		4.3	101.341		4.3	157.527		4.3	94.668		4.3	70.4284		4.3	77.6868		4.3	140.361
4.4	62.1497		4.35	106.054		4.35	105.205		4.35	90.7543		4.35	190.114		4.35	96.53		4.35	100.849		4.35	107.199		4.35	142.017		4.35	170.302		4.35	184.783		4.35	100.511		4.35	155.658		4.35	94.736		4.35	70.9852		4.35	77.527		4.35	137.898
4.45	59.4315		4.4	106.545		4.4	107.19		4.4	90.2299		4.4	191.389		4.4	95.891		4.4	103.338		4.4	106.477		4.4	139.105		4.4	167.462		4.4	179.756		4.4	99.919		4.4	152.297		4.4	96.381		4.4	71.0634		4.4	79.097		4.4	133.45
4.5	59.5142		4.45	106.62		4.45	108.82		4.45	89.0183		4.45	191.071		4.45	89.279		4.45	105.873		4.45	102.526		4.45	140.646		4.45	169.145		4.45	176.932		4.45	97.286		4.45	156.066		4.45	96.043		4.45	72.679		4.45	79.9036		4.45	126.78
4.55	59.3444		4.5	106.126		4.5	109.59		4.5	90.152		4.5	190.904		4.5	89.541		4.5	105.647		4.5	102.917		4.5	136.272		4.5	169.502		4.5	176.715		4.5	97.477		4.5	154.277		4.5	95.955		4.5	71.8153		4.5	82.2236		4.5	118.929
4.6	59.5886		4.55	107.523		4.55	109		4.55	88.1573		4.55	189.569		4.55	90.151		4.55	112.122		4.55	102.815		4.55	135.791		4.55	166.476		4.55	173.677		4.55	98.768		4.55	159.442		4.55	96.305		4.55	73.0248		4.55	83.702		4.55	114.875
4.65	57.8568		4.6	107.267		4.6	113.645		4.6	87.8519		4.6	186.764		4.6	90.465		4.6	115.109		4.6	101.879		4.6	135.145		4.6	165.798		4.6	169.338		4.6	98.012		4.6	162.999		4.6	98.557		4.6	72.0214		4.6	82.8898		4.6	112.701
4.7	60.1564		4.65	106.15		4.65	113.898		4.65	89.781		4.65	185.934		4.65	90.393		4.65	117.299		4.65	101.269		4.65	134.868		4.65	159.523		4.65	165.871		4.65	97.198		4.65	160.137		4.65	98.437		4.65	73.4281		4.65	83.6546		4.65	108.223
4.75	59.2991		4.7	104.724		4.7	116.175		4.7	88.7205		4.7	184.963		4.7	90.764		4.7	117.187		4.7	104.194		4.7	134.219		4.7	160.549		4.7	167.77		4.7	99.78		4.7	162.738		4.7	99.865		4.7	73.3741		4.7	83.2638		4.7	104.459
4.8	59.3943		4.75	101.365		4.75	116.572		4.75	91.0239		4.75	179.441		4.75	91.499		4.75	120.164		4.75	108.9		4.75	136.464		4.75	156.065		4.75	169.633		4.75	98.718		4.75	167.379		4.75	101.743		4.75	76.4791		4.75	81.0701		4.75	102.559
4.85	58.9138		4.8	98.7775		4.8	119.817		4.8	92.9041		4.8	178.982		4.8	93.635		4.8	120.327		4.8	107.884		4.8	136.423		4.8	154.444		4.8	168.156		4.8	100.196		4.8	164.858		4.8	102.032		4.8	77.4489		4.8	82.7134		4.8	101.181
4.9	57.4017		4.85	94.9248		4.85	119.778		4.85	92.3841		4.85	178.359		4.85	94.446		4.85	120.664		4.85	106.992		4.85	138.872		4.85	152.325		4.85	166.27		4.85	101.823		4.85	166.764		4.85	100.522		4.85	76.3611		4.85	86.8325		4.85	101.361
4.95	60.3527		4.9	93.8869		4.9	121.01		4.9	93.2097		4.9	172.155		4.9	93.916		4.9	121.033		4.9	108.591		4.9	138.263		4.9	151.292		4.9	170.492		4.9	105.349		4.9	172.593		4.9	102.98		4.9	79.5982		4.9	85.5805		4.9	97.838
5	62.86		4.95	93.254		4.95	121.52		4.95	93.4753		4.95	174.123		4.95	94.731		4.95	122.287		4.95	109.976		4.95	139.652		4.95	150.491		4.95	170.402		4.95	107.509		4.95	176.209		4.95	100.745		4.95	79.8446		4.95	87.2217		4.95	94.724
5.05	65.251		5	94.0376		5	123.529		5	93.7794		5	171.531		5	94.303		5	124.819		5	113.245		5	142.13		5	149.912		5	169.735		5	108.079		5	178.076		5	100.294		5	81.3972		5	88.2556		5	91.797
5.1	64.7751		5.05	91.2141		5.05	127.27		5.05	94.0585		5.05	166.275		5.05	93.429		5.05	126		5.05	110.696		5.05	142.038		5.05	152.226		5.05	173.705		5.05	108.3		5.05	178.708		5.05	95.993		5.05	81.3691		5.05	89.3404		5.05	87.895
5.15	66.0116		5.1	89.736		5.1	128.117		5.1	93.6422		5.1	164.09		5.1	95.263		5.1	124.847		5.1	111.178		5.1	139.598		5.1	152.114		5.1	175.188		5.1	107.406		5.1	182.217		5.1	94.206		5.1	80.8687		5.1	92.6659		5.1	87.368
5.2	63.5687		5.15	87.3036		5.15	128.721		5.15	95.7175		5.15	163.916		5.15	97.023		5.15	125.073		5.15	109.257		5.15	139.772		5.15	150.227		5.15	180.324		5.15	110.412		5.15	185.689		5.15	92.341		5.15	82.7472		5.15	91.7835		5.15	83.811
5.25	66.1076		5.2	86.0394		5.2	128.992		5.2	96.0279		5.2	162.93		5.2	96.631		5.2	124.524		5.2	106.608		5.2	139.121		5.2	151.649		5.2	182.553		5.2	112.223		5.2	188.268		5.2	94.472		5.2	83.8892		5.2	90.5083		5.2	86.7
5.3	68.8055		5.25	85.7679		5.25	129.144		5.25	97.7326		5.25	164.426		5.25	96.457		5.25	126.522		5.25	106.63		5.25	142.026		5.25	155.624		5.25	186.514		5.25	112.568		5.25	189.919		5.25	99.016		5.25	85.5859		5.25	90.9519		5.25	82.509
5.35	71.7522		5.3	85.666		5.3	126.609		5.3	100.173		5.3	164.702		5.3	96.305		5.3	125.647		5.3	104.124		5.3	143.391		5.3	160.677		5.3	191.784		5.3	117.522		5.3	193.651		5.3	103.549		5.3	86.9352		5.3	89.2698		5.3	83.105
5.4	72.6297		5.35	85.3308		5.35	129.854		5.35	100.474		5.35	165.718		5.35	97.285		5.35	126.668		5.35	103.729		5.35	144.397		5.35	165.353		5.35	193.764		5.35	121.116		5.35	192.82		5.35	109.328		5.35	87.1152		5.35	89.9624		5.35	82.806
5.45	73.3427		5.4	83.1688		5.4	130.114		5.4	101.991		5.4	166.374		5.4	100.045		5.4	127.472		5.4	106.755		5.4	149.691		5.4	167.259		5.4	200.24		5.4	122.974		5.4	188.739		5.4	113.651		5.4	87.2165		5.4	86.4552		5.4	83.077
5.5	75.7839		5.45	80.6345		5.45	130.149		5.45	102.463		5.45	167.434		5.45	102.41		5.45	127.725		5.45	106.365		5.45	152.352		5.45	170.531		5.45	208.051		5.45	129.276		5.45	187.679		5.45	119.308		5.45	87.1139		5.45	85.5244		5.45	82.632
5.55	79.1233		5.5	81.5184		5.5	129.691		5.5	106.994		5.5	167.118		5.5	104.273		5.5	128.428		5.5	108.307		5.5	156.57		5.5	174.43		5.5	207.19		5.5	134.319		5.5	187.655		5.5	124.92		5.5	89.6484		5.5	84.5451		5.5	85.339
5.6	83.3637		5.55	80.5463		5.55	131.884		5.55	108.24		5.55	167.955		5.55	109.549		5.55	127.617		5.55	105.66		5.55	162.826		5.55	177.803		5.55	210.812		5.55	138.277		5.55	187.265		5.55	132.403		5.55	89.7649		5.55	83.2522		5.55	85.649
5.65	84.2113		5.6	78.696		5.6	132.22		5.6	110.165		5.6	170.265		5.6	109.416		5.6	127.314		5.6	109.13		5.6	169.307		5.6	185.747		5.6	216.109		5.6	143.339		5.6	189.267		5.6	136.648		5.6	89.9061		5.6	78.1868		5.6	87.257
5.7	84.8898		5.65	78.5905		5.65	133.785		5.65	111.726		5.65	169.17		5.65	113.377		5.65	128.918		5.65	107.681		5.65	171.141		5.65	186.789		5.65	222.822		5.65	151.624		5.65	188.765		5.65	141.525		5.65	88.5897		5.65	77.2907		5.65	89.653
5.75	84.5562		5.7	76.4028		5.7	134.91		5.7	113.574		5.7	169.803		5.7	113.608		5.7	131.757		5.7	110.987		5.7	176.664		5.7	190.421		5.7	224.236		5.7	159.069		5.7	191.857		5.7	145.008		5.7	88.3062		5.7	76.9628		5.7	91.078
5.8	86.0489		5.75	77.4541		5.75	134.916		5.75	114.249		5.75	167.605		5.75	113.563		5.75	136.11		5.75	110.91		5.75	183.4		5.75	192.387		5.75	226.049		5.75	159.528		5.75	186.567		5.75	147.664		5.75	87.6682		5.75	74.9748		5.75	89.842
5.85	86.8758		5.8	77.5755		5.8	133.731		5.8	116.669		5.8	164.712		5.8	117.776		5.8	135.096		5.8	110.586		5.8	181.985		5.8	200.805		5.8	228.05		5.8	163.281		5.8	186.833		5.8	151.634		5.8	86.4142		5.8	74.05		5.8	92.514
5.9	87.705		5.85	75.9641		5.85	130.029		5.85	116.03		5.85	161.557		5.85	120.256		5.85	135.287		5.85	109.57		5.85	181.688		5.85	202.27		5.85	229.925		5.85	167.026		5.85	180.564		5.85	149.229		5.85	87.0714		5.85	73.6936		5.85	96.227
5.95	87.697		5.9	74.9781		5.9	124.847		5.9	121.706		5.9	160.222		5.9	121.536		5.9	134.12		5.9	111.048		5.9	187.728		5.9	206.039		5.9	231.068		5.9	172.981		5.9	179.267		5.9	148.779		5.9	87.4963		5.9	74.4517		5.9	94.894
6	89.2008		5.95	74.9644		5.95	124.025		5.95	121.791		5.95	163.33		5.95	122.94		5.95	138.554		5.95	111.46		5.95	188.466		5.95	211.198		5.95	233.112		5.95	174.672		5.95	175.395		5.95	148.634		5.95	90.9475		5.95	73.4271		5.95	97.575
6.05	88.7683		6	76.9671		6	119.768		6	120.119		6	160.87		6	123.076		6	137.313		6	109.298		6	185.073		6	209.265		6	233.768		6	176.44		6	170.723		6	146.16		6	90.9946		6	72.3907		6	102.029
6.1	87.9136		6.05	77.7548		6.05	117.198		6.05	122.108		6.05	161.755		6.05	123.684		6.05	135.094		6.05	111.709		6.05	183.842		6.05	211.475		6.05	232.52		6.05	172.374		6.05	170.532		6.05	148.922		6.05	89.253		6.05	72.8789		6.05	103.09
6.15	86.1734		6.1	78.682		6.1	117.599		6.1	121.656		6.1	162.491		6.1	120.016		6.1	131.832		6.1	109.308		6.1	181.431		6.1	217.159		6.1	233.194		6.1	169.493		6.1	171.075		6.1	151.012		6.1	88.1418		6.1	70.0707		6.1	105.011
6.2	86.8095		6.15	78.5075		6.15	112.729		6.15	119.947		6.15	163.62		6.15	120.011		6.15	131.952		6.15	112.765		6.15	180.058		6.15	214.716		6.15	230.888		6.15	171.423		6.15	166.078		6.15	149.709		6.15	88.551		6.15	69.7234		6.15	106.738
6.25	86.0207		6.2	77.3561		6.2	110.439		6.2	121.248		6.2	166.428		6.2	121.206		6.2	129.829		6.2	113.333		6.2	177.38		6.2	216.761		6.2	228.451		6.2	168.222		6.2	162.785		6.2	148.678		6.2	90.4029		6.2	68.5386		6.2	106.486
6.3	84.8431		6.25	78.5862		6.25	107.782		6.25	119.53		6.25	168.756		6.25	120.45		6.25	130.099		6.25	114.84		6.25	175.059		6.25	217.717		6.25	226.318		6.25	163.776		6.25	162.026		6.25	147.468		6.25	85.5905		6.25	68.1929		6.25	106.137
6.35	83.4428		6.3	78.5221		6.3	104.645		6.3	118.894		6.3	172.761		6.3	114.369		6.3	126.55		6.3	114.003		6.3	174.103		6.3	215.928		6.3	217.881		6.3	156.851		6.3	158.473		6.3	145.375		6.3	84.0405		6.3	68.2115		6.3	108.138
6.4	81.7723		6.35	77.7636		6.35	101.87		6.35	118.505		6.35	175.563		6.35	112.376		6.35	122.357		6.35	116.009		6.35	170.691		6.35	216.602		6.35	218.601		6.35	150.178		6.35	156.932		6.35	144.353		6.35	85.3585		6.35	65.896		6.35	112.221
6.45	78.3218		6.4	79.8926		6.4	101.371		6.4	116.962		6.4	176.779		6.4	113.976		6.4	121.6		6.4	116.608		6.4	170.348		6.4	214.426		6.4	214.642		6.4	143.482		6.4	157.141		6.4	143.252		6.4	83.6592		6.4	63.5374		6.4	109.191
6.5	72.7057		6.45	81.0292		6.45	99.449		6.45	115.724		6.45	177.053		6.45	110.346		6.45	116.947		6.45	115.46		6.45	168.439		6.45	211.934		6.45	213.97		6.45	136.707		6.45	151.621		6.45	139.188		6.45	82.4809		6.45	63.1853		6.45	109.36
6.55	70.198		6.5	81.4197		6.5	101.299		6.5	115.099		6.5	180.783		6.5	108.424		6.5	114.314		6.5	114.722		6.5	164.784		6.5	208.882		6.5	210.9		6.5	127.379		6.5	149.934		6.5	137.541		6.5	80.253		6.5	62.2228		6.5	114.194
6.6	67.6575		6.55	84.0527		6.55	98.212		6.55	113.191		6.55	183.263		6.55	106.298		6.55	114.307		6.55	115.596		6.55	161.296		6.55	205.028		6.55	209.404		6.55	125.822		6.55	146.863		6.55	135.467		6.55	78.2794		6.55	62.548		6.55	117.573
6.65	66.0854		6.6	84.5542		6.6	96.881		6.6	109.932		6.6	187.73		6.6	104.734		6.6	110.619		6.6	113.93		6.6	156.061		6.6	204.438		6.6	205.422		6.6	122.289		6.6	142.813		6.6	131.111		6.6	78.5541		6.6	63.5389		6.6	116.016
6.7	65.163		6.65	86.1356		6.65	94.1		6.65	112.683		6.65	189.329		6.65	107.871		6.65	109.291		6.65	111.818		6.65	149.445		6.65	199.58		6.65	205.175		6.65	115.517		6.65	136.434		6.65	128.923		6.65	76.0344		6.65	60.7721		6.65	119.178
6.75	63.0437		6.7	86.439		6.7	90.967		6.7	111.99		6.7	189.554		6.7	108.236		6.7	103.125		6.7	111.709		6.7	147.4		6.7	198.623		6.7	203.44		6.7	113.901		6.7	131.552		6.7	128.473		6.7	74.5772		6.7	61.0246		6.7	119.471
6.8	60.5776		6.75	88.7657		6.75	91.676		6.75	110.494		6.75	191.924		6.75	108.266		6.75	103.454		6.75	110.238		6.75	145.296		6.75	193.317		6.75	203.244		6.75	113.949		6.75	125.926		6.75	125.091		6.75	76.0582		6.75	57.7695		6.75	119.609
6.85	60.5986		6.8	91.1341		6.8	90.55		6.8	110.947		6.8	195.491		6.8	108.222		6.8	100.835		6.8	108.168		6.8	139.114		6.8	188.816		6.8	201.847		6.8	111.464		6.8	119.548		6.8	123.959		6.8	73.8954		6.8	59.8276		6.8	122.036
6.9	60.0364		6.85	92.2902		6.85	88.259		6.85	110.809		6.85	197.328		6.85	105.776		6.85	100.328		6.85	106.054		6.85	135.383		6.85	184.458		6.85	201.195		6.85	112.443		6.85	111.98		6.85	122.675		6.85	70.9867		6.85	58.5479		6.85	123.235
6.95	57.3025		6.9	93.3352		6.9	85.147		6.9	107.115		6.9	197.843		6.9	107.956		6.9	95.691		6.9	103.656		6.9	135.804		6.9	184.267		6.9	197.641		6.9	114.648		6.9	110.401		6.9	120.131		6.9	71.4219		6.9	58.1904		6.9	122.898
7	57.6218		6.95	92.4538		6.95	83.022		6.95	103.724		6.95	197.62		6.95	108.524		6.95	94.015		6.95	101.398		6.95	127.796		6.95	182.911		6.95	194.843		6.95	113.335		6.95	102.983		6.95	119.962		6.95	70.4595		6.95	56.6742		6.95	121.583
7.05	56.0307		7	93.4779		7	80.225		7	103.398		7	195.851		7	104.427		7	92.742		7	100.769		7	127.705		7	180.99		7	188.389		7	109.809		7	96.73		7	116.777		7	72.8173		7	56.3029		7	125.921
7.1	54.0767		7.05	91.4227		7.05	77.375		7.05	103.065		7.05	194.679		7.05	102.399		7.05	91.468		7.05	98.3836		7.05	124.22		7.05	176.79		7.05	185.953		7.05	109.499		7.05	90.518		7.05	111.461		7.05	70.6354		7.05	57.2812		7.05	123.99
7.15	54.437		7.1	95.7638		7.1	77.018		7.1	101.23		7.1	193.443		7.1	98.435		7.1	89.773		7.1	99.1072		7.1	120.643		7.1	176.396		7.1	183.479		7.1	108.242		7.1	86.178		7.1	109.589		7.1	68.9516		7.1	56.4266		7.1	126.355
7.2	52.8409		7.15	97.6546		7.15	75.023		7.15	98.3534		7.15	196.189		7.15	98.054		7.15	89.124		7.15	97.047		7.15	115.811		7.15	175.071		7.15	178.953		7.15	104.349		7.15	84.094		7.15	104.903		7.15	67.5384		7.15	52.9317		7.15	126.136
7.25	52.2931		7.2	96.3063		7.2	75.38		7.2	97.099		7.2	192.162		7.2	96.163		7.2	85.722		7.2	94.8558		7.2	113.697		7.2	168.583		7.2	169.123		7.2	103.397		7.2	77.809		7.2	101.108		7.2	65.3319		7.2	51.8317		7.2	126.176
7.3	52.0845		7.25	97.2537		7.25	72.487		7.25	96.1896		7.25	187.531		7.25	92.833		7.25	83.031		7.25	91.7288		7.25	112.871		7.25	169.07		7.25	167.592		7.25	103.716		7.25	71.355		7.25	96.57		7.25	63.3274		7.25	51.7945		7.25	125.152
7.35	49.5553		7.3	95.2091		7.3	68.705		7.3	95.7393		7.3	182.828		7.3	91.909		7.3	82.383		7.3	92.8903		7.3	108.925		7.3	168.236		7.3	161.74		7.3	102.332		7.3	67.82		7.3	94.218		7.3	60.4207		7.3	49.429		7.3	124.22
7.4	47.7542		7.35	98.1352		7.35	67.291		7.35	94.6296		7.35	180.789		7.35	92.319		7.35	79.195		7.35	93.9674		7.35	107.069		7.35	163.246		7.35	155.877		7.35	99.546		7.35	63.858		7.35	89.057		7.35	59.8718		7.35	48.3197		7.35	126.544
7.45	46.8582		7.4	98.1412		7.4	66.096		7.4	90.588		7.4	178.118		7.4	93.023		7.4	77.978		7.4	92.1738		7.4	104.318		7.4	162.415		7.4	150.929		7.4	97.899		7.4	58.919		7.4	86.719		7.4	57.5912		7.4	46.6957		7.4	123.772
7.5	45.0814		7.45	99.3395		7.45	67.079		7.45	87.3761		7.45	173.019		7.45	89.803		7.45	76.07		7.45	85.7705		7.45	101.194		7.45	157.437		7.45	143.245		7.45	98.587		7.45	54.869		7.45	82.321		7.45	55.7844		7.45	43.8256		7.45	126.689
7.55	45.5771		7.5	100.744		7.5	64.205		7.5	86.7248		7.5	167.467		7.5	86.809		7.5	74.573		7.5	86.7771		7.5	98.09		7.5	151.771		7.5	137.217		7.5	97.152		7.5	50.108		7.5	81.157		7.5	54.5988		7.5	40.3716		7.5	128.181
7.6	46.5893		7.55	103.033		7.55	64.081		7.55	83.3658		7.55	164.259		7.55	84.681		7.55	74.179		7.55	87.0159		7.55	94.926		7.55	143.785		7.55	130.796		7.55	95.5		7.55	46.488		7.55	78.19		7.55	54.8431		7.55	39.2198		7.55	128.082
7.65	45.578		7.6	102.74		7.6	63.297		7.6	82.0458		7.6	163.257		7.6	81.948		7.6	75.238		7.6	80.8136		7.6	91.68		7.6	142.349		7.6	127.754		7.6	92.898		7.6	40.666		7.6	78.317		7.6	53.9905		7.6	37.6647		7.6	131.243
7.7	45.4496		7.65	103.761		7.65	61.239		7.65	81.0961		7.65	160.887		7.65	79.959		7.65	72.739		7.65	77.853		7.65	89.469		7.65	137.111		7.65	122.623		7.65	90.246		7.65	37.443		7.65	77.964		7.65	53.608		7.65	35.7491		7.65	134.505
7.75	45.5113		7.7	106.455		7.7	59.247		7.7	79.0706		7.7	155.611		7.7	78.068		7.7	69.746		7.7	75.7709		7.7	86.432		7.7	132.124		7.7	119.057		7.7	84.746		7.7	34.852		7.7	77.66		7.7	52.6703		7.7	34.626		7.7	135.856
7.8	44.6946		7.75	105.732		7.75	58.278		7.75	79.139		7.75	153.055		7.75	74.424		7.75	68.177		7.75	70.3332		7.75	82.297		7.75	126.969		7.75	115.815		7.75	81.004		7.75	32.027		7.75	77.278		7.75	51.5862		7.75	35.0837		7.75	138.577
7.85	45.2949		7.8	105.472		7.8	55.561		7.8	80.4367		7.8	151.297		7.8	73.919		7.8	70.381		7.8	66.8094		7.8	83.035		7.8	122.906		7.8	113.758		7.8	75.777		7.8	29.391		7.8	75.138		7.8	53.0641		7.8	34.8146		7.8	138.173
7.9	43.5015		7.85	104.185		7.85	54.457		7.85	78.941		7.85	149.973		7.85	72.357		7.85	66.527		7.85	62.5564		7.85	79.325		7.85	115.026		7.85	109.988		7.85	71.861		7.85	28.032		7.85	72.384		7.85	52.0486		7.85	32.1944		7.85	133.628
7.95	42.1201		7.9	103.094		7.9	52.812		7.9	79.7858		7.9	147.857		7.9	69.217		7.9	66.438		7.9	57.4682		7.9	77.586		7.9	109.367		7.9	105.705		7.9	69.989		7.9	26.03		7.9	72.984		7.9	48.5048		7.9	31.6878		7.9	131.713
8	40.6066		7.95	102.144		7.95	51.042		7.95	76.5323		7.95	145.077		7.95	68.981		7.95	65.279		7.95	55.9666		7.95	74.406		7.95	109.485		7.95	102.617		7.95	68.647		7.95	24.447		7.95	71.223		7.95	47.3669		7.95	31.3152		7.95	130.304
8.05	39.2886		8	97.7804		8	51.103		8	77.1507		8	146.04		8	66.111		8	64.403		8	53.8839		8	71.479		8	105.96		8	99.791		8	67.747		8	23.36		8	69.708		8	44.4762		8	29.6299		8	128.241
8.1	39.4702		8.05	98.9123		8.05	51.926		8.05	75.5215		8.05	145.203		8.05	61.814		8.05	62.088		8.05	51.2517		8.05	68.307		8.05	103.403		8.05	96.015		8.05	69.176					8.05	69.495		8.05	45.4149		8.05	28.021		8.05	124.608
8.15	40.6674		8.1	97.3487		8.1	49.523		8.1	72.2969		8.1	144.912		8.1	60.587		8.1	60.886		8.1	49.9846		8.1	65.816		8.1	98.54		8.1	93.774		8.1	68.575					8.1	65.379		8.1	43.4929					8.1	121.331
8.2	38.5752		8.15	97.8094		8.15	48.357		8.15	74.0618		8.15	144.619		8.15	57.472		8.15	60.573		8.15	49.3309		8.15	63.662		8.15	97.559		8.15	89.879		8.15	66.549					8.15	62.265		8.15	41.3266					8.15	120.519
8.25	39.0131		8.2	97.6827		8.2	46.392		8.2	72.2568		8.2	140.201		8.2	55.831		8.2	58.894		8.2	47.6486		8.2	61.07		8.2	94.597		8.2	84.927		8.2	62.248					8.2	59.494		8.2	42.1229					8.2	121.549
8.3	37.995		8.25	96.2111		8.25	43.496		8.25	70.795		8.25	141.223		8.25	52.473		8.25	57.186		8.25	47.7121		8.25	59.179		8.25	91.871		8.25	84.82		8.25	60.013					8.25	55.563		8.25	41.1231					8.25	121.112
8.35	38.1897		8.3	94.8736		8.3	40.87		8.3	69.8343		8.3	138.268		8.3	50.597		8.3	56.21		8.3	48.5447		8.3	54.81		8.3	89.161		8.3	80.086		8.3	54.218					8.3	52.83		8.3	41.5745					8.3	119.257
8.4	38.4623		8.35	94.8393		8.35	37.661		8.35	66.3278		8.35	134.902		8.35	50.366		8.35	52.458		8.35	49.1671		8.35	51.63		8.35	85.969		8.35	79.221		8.35	51.4					8.35	48.493		8.35	40.7854					8.35	120.061
8.45	38.4958		8.4	95.2439		8.4	37.671		8.4	64.9655		8.4	132.971		8.4	47.118		8.4	49.414		8.4	48.3205		8.4	49.187		8.4	83.567		8.4	75.785		8.4	47.454					8.4	45.506		8.4	40.4325					8.4	120.109
8.5	37.3493		8.45	96.9301		8.45	37.436		8.45	62.2464		8.45	133.12		8.45	45.802		8.45	48.769		8.45	47.4106		8.45	45.596		8.45	81.346		8.45	76.296		8.45	43.469					8.45	42.027		8.45	38.8449					8.45	119.591
8.55	37.1141		8.5	95.4598		8.5	36.295		8.5	61.2542		8.5	129.796		8.5	44.863		8.5	47.758		8.5	46.9405		8.5	44.213		8.5	78.452		8.5	75.542		8.5	39.644					8.5	39.687		8.5	38.1214					8.5	117.412
8.6	34.3585		8.55	96.5296		8.55	34.319		8.55	56.0545		8.55	129.589		8.55	41.115		8.55	45.958		8.55	44.5798		8.55	41.357		8.55	76.187		8.55	73.029		8.55	35.137					8.55	39.147		8.55	38.5106					8.55	116.28
8.65	33.0224		8.6	93.5292		8.6	34.59		8.6	53.6113		8.6	125.863		8.6	39.376		8.6	44.874		8.6	44.5295		8.6	39.08		8.6	74.177		8.6	70.91		8.6	32.241					8.6	37.036		8.6	36.9757					8.6	112.299
8.7	30.8943		8.65	91.7802		8.65	34.863		8.65	52.1367		8.65	123.886		8.65	39.92		8.65	44.709		8.65	43.1841		8.65	37.473		8.65	73.48		8.65	70.818		8.65	29.508								8.65	35.8804					8.65	111.04
8.75	29.7169		8.7	89.1461		8.7	33.502		8.7	48.5971		8.7	123.286		8.7	36.06		8.7	43.498		8.7	39.9989					8.7	71.431		8.7	68.518		8.7	26.828								8.7	33.6578					8.7	110.145
8.8	26.6576		8.75	88.8118		8.75	32.737		8.75	45.5049		8.75	120.202		8.75	34.099					8.75	41.6164					8.75	70.04		8.75	67.243		8.75	24.559								8.75	31.8768					8.75	105.708
8.85	24.8117		8.8	84.2737		8.8	29.993		8.8	43.3505		8.8	117.573		8.8	31.742					8.8	41.5083					8.8	68.982		8.8	66.04		8.8	23.921								8.8	30.4477					8.8	98.467
8.9	23.1857		8.85	80.8459		8.85	29.952		8.85	40.1846		8.85	118.714		8.85	32.117					8.85	39.6876					8.85	65.059		8.85	63.333		8.85	23.084								8.85	29.5508					8.85	97.506
			8.9	76.3416					8.9	40.1557		8.9	117.266		8.9	30.823					8.9	40.1803					8.9	62.631		8.9	59.068											8.9	29.1231					8.9	95.634
			8.95	74.9775					8.95	37.2552		8.95	114.827		8.95	30.443					8.95	40.9044					8.95	61.509		8.95	58.633											8.95	27.1413					8.95	91.602
			9	73.4406					9	35.1355		9	113.46		9	29.139					9	37.8964					9	59.358		9	56.134											9	27.2136					9	89.911
			9.05	73.549					9.05	33.9272		9.05	114.959		9.05	30.015					9.05	34.9252					9.05	56.67		9.05	55.749											9.05	27.5522					9.05	90.073
			9.1	73.0155					9.1	33.2884		9.1	114.28		9.1	28.417					9.1	35.3129					9.1	54.525		9.1	54.637											9.1	26.6542					9.1	88.532
			9.15	71.6335					9.15	30.6077		9.15	112.554		9.15	29.279					9.15	34.7704					9.15	52.541		9.15	53.204											9.15	26.7331					9.15	90.027
			9.2	71.2213					9.2	30.4385		9.2	111.265		9.2	28.878					9.2	32.6806					9.2	51.961		9.2	53.03																	9.2	84.925
			9.25	70.2302					9.25	29.5521		9.25	110.235		9.25	29.933					9.25	32.4578					9.25	52.249		9.25	51.855																	9.25	84.726
			9.3	65.9814								9.3	110.319		9.3	29.159					9.3	32.1321					9.3	54.067																				9.3	85.693
			9.35	63.3279								9.35	107.581		9.35	28.891					9.35	31.1713					9.35	53.992																				9.35	82.969
			9.4	59.7296								9.4	104.664		9.4	28.718					9.4	30.7166																										9.4	80.461
			9.45	59.6915								9.45	102.586		9.45	27.702					9.45	29.7834																										9.45	80.855
			9.5	58.3175								9.5	101.243								9.5	31.3191																										9.5	76.637
			9.55	56.8289								9.55	98.576								9.55	28.8329																										9.55	74.155
			9.6	54.857								9.6	95.052								9.6	26.0444																										9.6	72.833
			9.65	55.8905								9.65	92.396								9.65	27.5065																										9.65	71.035
			9.7	55.3426								9.7	90.775								9.7	26.0101																										9.7	68.474
			9.75	52.2918								9.75	89.776								9.75	26.4907																										9.75	67.195
			9.8	52.1499								9.8	88.298								9.8	26.6832																										9.8	66.491
			9.85	49.9005								9.85	86.045								9.85	25.9238																										9.85	63.907
			9.9	49.6849								9.9	86.232								9.9	26.0393																										9.9	62.87
			9.95	49.1601								9.95	84.383								9.95	26.9418																										9.95	59.763
			10	46.8615								10	82.19																																			10	59.071
			10.05	46.9187								10.05	77.359																																			10.05	56.023
			10.1	47.9584								10.1	74.497																																			10.1	52.851
			10.15	47.6675								10.15	72.354																																			10.15	53.767
			10.2	47.5318								10.2	68.915																																			10.2	52.316
			10.25	47.8593								10.25	67.519																																			10.25	51.091
			10.3	49.0799								10.3	65.092																																			10.3	49.429
			10.35	51.0217								10.35	63.864																																			10.35	48.919
			10.4	54.73								10.4	63.432																																			10.4	50.921
			10.45	55.1261								10.45	61.31																																			10.45	50.305
			10.5	57.5179								10.5	60.593																																			10.5	50.322
			10.55	57.3886																																												10.55	49.762
			10.6	57.7458																																												10.6	49.051
			10.65	57.1112																																												10.65	48.159
			10.7	57.1339																																												10.7	46.429
			10.75	56.5682																																												10.75	44.708
			10.8	51.0364																																												10.8	41.611
			10.85	50.8189																																												10.85	42.492
			10.9	48.195																																												10.9	42.141
			10.95	47.1757
			11	45.3906
			11.05	44.4054
			11.1	44.0277
			11.15	42.2346
			11.2	41.585
			11.25	41.1721
			11.3	40.8888
			11.35	39.3693
			11.4	40.0282
			11.45	38.6326
			11.5	39.5533
			11.55	38.7558
			11.6	38.5863
*colours represent different replicas
[truncated: 130 more columns]

## Sheet: FIG 2K
Time frame	Time (sec)	Time (min)	st1	st2	st4	st5	st6	st7	st8	st11	NUMBER OF SEGMENTS (mean)			Frame	st1	st2	st4	st5	st6	st7	st8	st11	Time (min)	SEGMENT INTENSITIES (mean)
1	0	0	4	3	4	6	8	2	2	9	4.75			1	14.3799	16.4401	36.5582	12.3642	14.905	14.8253	23.1448	15.1212	0	18.4673
2	5.4	0.09	2	5	4	10	10	2	1	13	5.875			2	18.7723	20.8185	40.3532	12.0663	13.039	16.5101	24.3948	16.3177	0.09	20.284
3	10.8	0.18	3	6	4	5	10	4	1	8	5.125			3	17.4264	19.7361	33.315	13.8378	13.7422	16.4645	23.6267	17.9214	0.18	19.5088
4	16.2	0.27	3	4	3	8	9	4	1	7	4.875			4	15.1129	21.7609	37.9252	12.0253	11.6081	16.061	25.0207	17.2352	0.27	19.5937
5	21.6	0.36	2	2	3	8	3	4	1	6	3.625			5	17.0886	29.7178	38.8548	12.9833	11.4708	17.3672	23.5603	19.3187	0.36	21.2952
6	27	0.45	4	5	6	13	17	5	1	7	7.25			6	19.4935	19.2594	35.5661	12.7632	12.1579	16.9967	24.8836	17.9301	0.45	19.8813
7	32.4	0.54	6	5	4	13	9	3	1	8	6.125			7	18.3836	22.1327	38.4252	12.3012	11.9481	16.4074	26.6437	18.117	0.54	20.5449
8	37.8	0.63	7	7	4	9	12	2	1	13	6.875			8	18.604	21.5457	36.886	11.8825	12.788	15.7672	24.9376	18.4074	0.63	20.1023
9	43.2	0.72	7	5	5	11	8	5	1	6	6			9	19.2166	18.6607	44.2389	11.5548	11.9237	16.2121	28.7169	16.7026	0.72	20.9033
10	48.6	0.81	8	7	7	8	6	1	2	9	6			10	18.0121	22.5635	44.2389	11.5548	11.9237	16.2121	28.7169	16.7026	0.81	21.2406
11	54	0.9	5	3	6	10	7	4	1	10	5.75			11	19.8123	22.6187	25.5154	12.5379	11.1049	16.6367	25.7653	19.431	0.9	19.1778
12	59.4	0.99	7	4	6	6	12	7	1	9	6.5			12	19.0662	20.8201	34.0734	11.6276	11.9621	17.7798	29.7363	19.1701	0.99	20.5295
13	64.8	1.08	8	3	6	10	11	2	2	8	6.25			13	21.0918	18.0319	23.8918	12.3972	13.0536	17.343	30.1792	20.6727	1.08	19.5827
14	70.2	1.17	6	4	7	11	8	4	3	9	6.5			14	20.7189	19.6797	21.5156	12.1529	11.5643	15.1773	27.8456	20.0536	1.17	18.5885
15	75.6	1.26	7	4	5	12	7	3	2	8	6			15	19.3861	25.0105	20.9054	11.4439	10.6415	17.5614	31.9639	19.9227	1.26	19.6044
16	81	1.35	10	7	8	14	8	4	3	14	8.5			16	24.2035	22.1053	19.3637	12.3469	11.0963	18.5925	29.3716	20.9288	1.35	19.7511
17	86.4	1.44	6	7	9	7	8	8	1	10	7			17	21.0204	21.5695	19.4325	12.0197	14.6223	17.2154	31.2312	19.0673	1.44	19.5223
18	91.8	1.53	10	9	4	9	17	4	1	13	8.375			18	26.2818	25.1925	20.4172	12.1581	15.0946	17.6197	28.8853	19.6289	1.53	20.6598
19	97.2	1.62	12	6	10	9	9	4	2	9	7.625			19	25.8555	28.8929	18.4882	12.9183	11.8492	18.7092	27.8404	18.3447	1.62	20.3623
20	102.6	1.71	10	7	5	8	12	7	2	10	7.625			20	24.8269	26.9646	17.3432	12.942	11.1527	17.6635	31.1093	18.087	1.71	20.0112
21	108	1.8	5	5	5	6	8	10	3	7	6.125			21	23.5758	28.7644	15.0838	13.1387	13.697	18.9117	24.123	22.1637	1.8	19.9322
22	113.4	1.89	6	5	4	7	9	6	2	11	6.25			22	22.4719	27.2542	16.9033	14.3761	14.1603	18.3547	30.1013	21.7369	1.89	20.6698
23	118.8	1.98	6	5	9	9	10	4	1	11	6.875			23	18.93	30.8633	16.9155	14.3006	14.8592	17.8804	30.3485	18.6657	1.98	20.3454
24	124.2	2.07	5	5	13	9	11	2	1	12	7.25			24	19.5924	25.3678	18.0801	12.3474	15.1102	16.1926	30.7934	20.0975	2.07	19.6977
25	129.6	2.16	4	7	10	9	12	3	3	12	7.5			25	24.6521	25.6023	17.207	13.6174	14.7679	17.8619	28.3374	19.4692	2.16	20.1894
26	135	2.25	6	7	8	9	13	3	2	13	7.625			26	24.284	24.826	23.9367	12.3119	12.9348	17.6617	30.3171	20.8185	2.25	20.8864
27	140.4	2.34	4	4	11	8	12	4	2	16	7.625			27	25.2316	26.8626	27.3667	11.9263	13.2484	16.8793	29.82	19.8794	2.34	21.4018
28	145.8	2.43	4	5	10	7	14	4	2	16	7.75			28	18.6773	25.1299	21.761	11.8535	13.6707	14.3904	32.1992	20.9088	2.43	19.8239
29	151.2	2.52	7	6	7	7	10	3	1	12	6.625			29	21.7654	23.4197	19.6926	13.4996	14.3559	17.6819	28.9488	18.7449	2.52	19.7636
30	156.6	2.61	6	5	10	7	11	7	1	13	7.5			30	21.4702	24.8027	19.0079	13.4856	13.9293	17.5036	31.3416	19.5926	2.61	20.1417
31	162	2.7	7	7	9	6	15	2	2	12	7.5			31	23.1677	20.9626	19.6948	12.0048	13.5118	16.6018	31.6811	19.4882	2.7	19.6391
32	167.4	2.79	7	5	8	10	13	6	2	7	7.25			32	20.3838	25.1099	18.2222	13.0604	13.4986	16.6084	27.1119	21.7	2.79	19.4619
33	172.8	2.88	6	6	6	8	12	4	1	9	6.5			33	21.3988	27.0226	17.8627	13.2862	12.1607	16.4413	28.5489	23.8951	2.88	20.077
34	178.2	2.97	5	5	7	7	13	8	1	12	7.25			34	21.3774	26.5996	18.9056	12.8623	12.867	18.2011	30.3426	20.0027	2.97	20.1448
35	183.6	3.06	4	5	13	7	17	6	3	10	8.125			35	17.9908	25.0548	19.3801	11.415	12.2624	17.9537	30.3206	19.8142	3.06	19.2739
36	189	3.15	7	8	9	10	14	5	4	12	8.625			36	16.9695	23.4997	16.7435	10.6724	12.239	17.2623	28.5695	22.0629	3.15	18.5023
37	194.4	3.24	5	4	10	5	17	7	4	10	7.75			37	16.2648	26.6012	19.48	12.3518	12.2724	17.5626	27.8365	22.517	3.24	19.3608
38	199.8	3.33	2	4	10	8	19	9	4	10	8.25			38	16.3003	34.4979	18.012	12.1856	11.8542	16.0426	28.3263	21.9966	3.33	19.9019
39	205.2	3.42	6	7	9	8	16	6	6	11	8.625			39	18.9955	26.2094	19.5919	12.0841	12.2697	17.2441	25.5204	22.174	3.42	19.2611
40	210.6	3.51	6	10	9	8	15	7	3	10	8.5			40	16.7283	22.6234	20.1449	11.3148	12.8592	17.4524	26.6124	19.4443	3.51	18.3974
41	216	3.6	6	7	12	5	14	7	3	9	7.875			41	19.1488	26.4716	19.9706	12.9731	12.6576	16.7768	27.7477	20.2488	3.6	19.4994
42	221.4	3.69	3	8	8	6	7	4	4	11	6.375			42	16.8237	26.4993	20.2285	12.9158	14.6179	16.864	27.1027	21.3604	3.69	19.5515
43	226.8	3.78	7	10	7	6	11	4	4	11	7.5			43	20.4926	25.776	16.7716	12.059	12.5032	16.8019	24.514	21.416	3.78	18.7918
44	232.2	3.87	7	10	4	5	13	5	2	14	7.5			44	17.8094	24.5134	16.9504	13.2864	13.4578	16.1306	24.8752	19.0544	3.87	18.2597
45	237.6	3.96	1	9	5	6	11	7	4	14	7.125			45	15.7987	27.9794	18.5546	11.7838	11.6935	16.6649	31.1477	21.4155	3.96	19.3798
46	243	4.05	1	12	6	4	7	7	4	11	6.5			46	15.4746	24.6291	16.412	12.9143	11.5408	18.8612	22.1498	19.9998	4.05	17.7477
47	248.4	4.14	7	9	6	5	11	8	3	10	7.375			47	17.4165	28.8986	19.4016	12.319	13.2617	16.8727	24.8941	21.9178	4.14	19.3728
48	253.8	4.23	7	7	10	7	9	8	3	10	7.625			48	19.0257	37.6569	20.0046	13.3721	13.2175	16.4126	21.9574	21.0351	4.23	20.3352
49	259.2	4.32	6	9	5	6	13	9	4	9	7.625			49	18.0451	26.9246	18.0015	13.2736	14.4847	17.5402	23.8265	21.046	4.32	19.1428
50	264.6	4.41	10	8	3	12	13	9	4	16	9.375			50	17.6433	33.9448	16.8712	12.4633	12.4166	17.2136	27.5312	21.5821	4.41	19.9583
51	270	4.5	11	9	8	6	13	9	3	10	8.625			51	20.9816	29.7992	15.2766	11.4114	13.6952	17.3984	28.411	25.5748	4.5	20.3185
52	275.4	4.59	5	6	8	5	10	10	5	15	8			52	18.7643	43.3899	19.8823	11.8644	13.0092	16.391	27.0541	21.6332	4.59	21.4985
53	280.8	4.68	7	6	10	8	12	9	3	13	8.5			53	17.6099	36.9108	18.1052	11.9949	14.2519	16.8162	32.36	19.6535	4.68	20.9628
54	286.2	4.77	5	7	6	7	17	10	8	13	9.125			54	17.7248	33.6359	20.7079	11.3263	14.5882	15.3001	30.3145	18.5814	4.77	20.2724
55	291.6	4.86	9	7	12	5	11	9	6	13	9			55	20.5703	27.3571	17.8757	11.8891	11.9168	17.4802	32.6242	23.8423	4.86	20.4445
56	297	4.95	7	7	9	6	16	12	7	15	9.875			56	18.179	35.3876	18.1738	11.4338	14.5426	17.2765	31.2789	19.2306	4.95	20.6879
57	302.4	5.04	7	11	10	10	12	7	7	13	9.625			57	20.562	32.0081	16.0989	12.0806	13.0414	17.6605	44.0545	19.0607	5.04	21.8208
58	307.8	5.13	7	11	10	7	14	8	6	9	9			58	18.4884	33.4456	17.9258	11.3711	13.2066	17.2146	29.4418	20.8346	5.13	20.2411
59	313.2	5.22	7	11	11	4	14	9	7	11	9.25			59	19.3567	34.6741	18.5336	10.8903	13.758	16.8509	31.4509	22.8657	5.22	21.0475
60	318.6	5.31	7	9	6	8	15	9	6	11	8.875			60	17.8847	39.3544	16.5796	12.2139	13.3947	17.0302	37.1003	23.9755	5.31	22.1917
61	324	5.4	5	10	9	5	17	10	4	14	9.25			61	18.585	33.2384	15.5458	11.5266	11.0139	16.7923	33.5794	22.6318	5.4	20.3641
62	329.4	5.49	10	7	8	5	11	11	5	13	8.75			62	20.7641	37.4341	17.6297	12.2714	12.8522	17.3213	28.219	22.5573	5.49	21.1311
63	334.8	5.58	10	6	7	10	9	11	5	11	8.625			63	19.6421	36.3021	16.0913	11.3655	12.5629	16.3692	28.9956	23.3744	5.58	20.5879
64	340.2	5.67	8	10	7	7	12	10	6	13	9.125			64	23.8782	30.8616	16.5542	11.4127	15.1592	17.4942	33.6657	22.7777	5.67	21.4754
65	345.6	5.76	9	7	6	6	9	9	8	12	8.25			65	23.2513	33.4369	15.8289	11.9723	13.495	16.8363	35.3653	21.7394	5.76	21.4907
66	351	5.85	8	6	9	8	14	10	4	17	9.5			66	23.035	39.6335	15.8978	11.4538	10.4089	16.0782	38.1437	23.7678	5.85	22.3023
67	356.4	5.94	7	8	7	5	8	10	5	19	8.625			67	21.1999	41.3166	16.9917	10.6143	13.062	16.3129	30.714	23.0264	5.94	21.6547
68	361.8	6.03	9	8	8	5	13	10	3	14	8.75			68	22.8629	35.241	15.8885	10.9402	12.4476	15.5464	32.5904	22.0936	6.03	20.9513
69	367.2	6.12	7	5	11	6	13	11	4	14	8.875			69	22.6348	42.8339	16.632	11.0175	12.7551	18.1554	30.3931	21.4783	6.12	21.9875
70	372.6	6.21	8	6	9	10	9	12	6	15	9.375			70	24.0639	42.9194	18.2622	11.3551	15.2702	16.8118	27.6149	20.5382	6.21	22.1045
71	378	6.3	7	8	12	7	9	11	3	12	8.625			71	20.9053	37.1248	19.1929	11.2869	15.7492	16.097	26.8444	21.3211	6.3	21.0652
72	383.4	6.39	9	8	8	8	10	7	6	16	9			72	19.3747	35.8672	17.6388	12.8614	12.9718	17.0201	29.1228	22.3478	6.39	20.9006
73	388.8	6.48	8	8	11	7	7	13	6	17	9.625			73	22.5232	33.9052	18.8683	11.4628	14.7211	17.394	27.5454	20.4507	6.48	20.8588
74	394.2	6.57	7	13	9	9	9	7	5	17	9.5			74	21.2153	30.1953	18.3564	12.0408	13.2036	14.8272	31.0168	21.5421	6.57	20.2997
75	399.6	6.66	7	11	4	5	12	11	7	13	8.75			75	24.1663	36.2145	15.222	11.602	12.8839	16.2871	30.7171	20.414	6.66	20.9384
76	405	6.75	8	10	10	11	9	11	6	17	10.25			76	24.3562	34.0131	12.2482	13.6171	11.062	17.0584	30.6734	24.2421	6.75	20.9088
77	410.4	6.84	10	13	9	8	12	10	8	12	10.25			77	22.5615	31.7673	17.2775	10.8294	11.708	17.1291	32.4487	20.5027	6.84	20.528
78	415.8	6.93	11	8	6	7	10	10	7	17	9.5			78	21.9102	40.0589	17.7871	10.3178	11.7958	17.8229	34.0655	22.5224	6.93	22.0351
79	421.2	7.02	12	9	3	6	10	10	6	16	9			79	19.1815	36.1968	13.9358	10.68	11.0682	19.9766	30.7235	20.409	7.02	20.2714
80	426.6	7.11	9	8	6	6	4	11	10	17	8.875			80	18.48	33.5321	13.2049	11.7226	14.4877	19.2756	33.9045	19.4747	7.11	20.5103
81	432	7.2	7	9	10	10	4	10	6	17	9.125			81	20.3853	33.9786	16.3338	11.6755	16.0796	17.7665	38.5163	20.3793	7.2	21.8894
82	437.4	7.29	8	7	8	11	12	8	7	20	10.125			82	18.7049	40.5724	17.6554	11.323	14.9707	17.7992	40.8898	24.6802	7.29	23.3244
83	442.8	7.38	11	9	10	9	8	10	7	19	10.375			83	21.1797	36.4436	13.6279	11.0924	11.4813	19.3535	39.339	23.5359	7.38	22.0067
84	448.2	7.47	8	7	5	8	8	11	7	20	9.25			84	21.5477	33.9347	17.6884	11.9381	15.2429	17.6929	33.7589	23.2442	7.47	21.881
85	453.6	7.56	8	7	8	8	13	11	9	16	10			85	23.5076	39.5947	16.148	10.4042	15.1286	18.116	38.16	25.7106	7.56	23.3462
86	459	7.65	8	9	9	12	8	8	7	14	9.375			86	18.4209	34.2278	19.3896	11.5477	11.8423	16.4933	38.0296	24.2976	7.65	21.7811
87	464.4	7.74	10	7	7	6	16	9	9	16	10			87	21.5444	38.1953	17.6262	11.0076	15.0118	18.1644	39.6112	24.0509	7.74	23.1515
88	469.8	7.83	9	7	11	5	7	8	9	20	9.5			88	22.3231	39.5874	15.5919	12.1888	12.6252	18.7134	34.8881	24.8921	7.83	22.6012
89	475.2	7.92	13	6	9	5	9	8	8	23	10.125			89	22.3233	42.0146	18.3255	10.7045	14.5546	16.9113	35.8726	21.775	7.92	22.8102
90	480.6	8.01	13	7	9	5	9	7	10	19	9.875			90	20.0766	38.8747	17.7669	11.9718	13.4679	19.9744	36.7438	24.2096	8.01	22.8857
91	486	8.1	11	6	9	2	10	9	12	18	9.625			91	20.7103	39.0746	15.8922	12.7129	13.7554	18.8321	39.5179	22.3408	8.1	22.8545
92	491.4	8.19	11	5	11	13	11	12	13	19	11.875			92	21.173	41.7804	15.8508	12.8145	12.8534	16.391	34.4766	23.8411	8.19	22.3976
93	496.8	8.28	12	5	10	7	9	14	13	19	11.125			93	19.2167	37.0632	16.6665	10.9593	13.425	17.4317	35.8301	23.1642	8.28	21.7196
94	502.2	8.37	10	6	6	7	9	10	10	17	9.375			94	17.5121	38.0686	16.4158	11.6161	12.7223	16.3165	37.6746	22.5117	8.37	21.6047
95	507.6	8.46	9	8	14	8	10	11	10	16	10.75			95	23.2392	40.2653	16.6128	11.3156	12.4337	16.1324	34.7493	24.0779	8.46	22.3533
96	513	8.55	11	9	9	6	11	12	9	21	11			96	19.3682	36.0123	20.0936	11.0982	11.4635	15.5963	36.686	25.0312	8.55	21.9187
97	518.4	8.64	12	8	12	6	10	13	14	22	12.125			97	23.3542	40.4879	15.9001	10.8195	11.9144	15.7561	37.3989	24.8259	8.64	22.5571
98	523.8	8.73	11	7	10	9	11	12	11	21	11.5			98	18.6289	44.2905	16.1123	10.8928	12.5665	17.0169	41.7626	24.6706	8.73	23.2427
99	529.2	8.82	8	9	7	10	13	12	9	20	11			99	18.1659	36.6285	16.4186	11.164	12.24	16.7763	36.0064	23.3778	8.82	21.3472
100	534.6	8.91	12	8	12	6	13	12	13	20	12			100	21.5686	42.3686	14.7129	10.785	11.599	15.7703	31.0873	25.2198	8.91	21.639

## Sheet: FIG 3E
distance (um)	CenpE intensity (a.u)	normalized cenpE intensity	PRC1 intensity (a.u)	Normalized prc1 intensity (a.u)	CREST intensity (a.u)	Normalized CREST intensity
0.00000	155.35	0.255713	33.067	0.106834	194.417	0.465948
0.05000	195.767	0.322241	39.533	0.127725	244.917	0.586979
0.10000	223.967	0.36866	39.883	0.128856	271.767	0.651329
0.15000	277.367	0.456558	49.333	0.159387	312.3	0.748472
0.20000	328.567	0.540836	60.917	0.196813	359.5	0.861594
0.25000	384.567	0.633014	71.9	0.232297	377	0.903535
0.30000	425.883	0.701022	82.8	0.267514	395.05	0.946794
0.35000	482.467	0.794162	93.167	0.301008	403.733	0.967605
0.40000	534.783	0.880277	116.05	0.374939	417.25	1
0.45000	572.733	0.942744	134.267	0.433795	404.85	0.970282
0.50000	593.75	0.977339	152.183	0.491679	398.1	0.954104
0.55000	607.517	1	171.683	0.55468	356.233	0.853764
0.60000	589.517	0.970371	203.1	0.656184	319.733	0.766286
0.65000	567.717	0.934487	215.133	0.69506	287.433	0.688875
0.70000	508.217	0.836548	241.133	0.779062	230.067	0.551389
0.75000	431.5	0.710268	256.283	0.828009	182.167	0.43659
0.80000	370.817	0.610381	273.033	0.882126	145.483	0.348671
0.85000	340.017	0.559683	276.783	0.894242	128.783	0.308647
0.90000	307.333	0.505884	276.817	0.894352	108.067	0.258998
0.95000	293.033	0.482345	277.483	0.896503	94.133	0.225603
1.00000	278.883	0.459054	286.067	0.924237	89.433	0.214339
1.05000	276.95	0.455872	294.567	0.951699	84.667	0.202917
1.10000	268.767	0.442402	302.067	0.97593	75.733	0.181505
1.15000	248.333	0.408767	309.517	1	69.15	0.165728
1.20000	238.55	0.392664	305.95	0.988476	64.3	0.154104
1.25000	227.55	0.374557	302.767	0.978192	57.617	0.138087
1.30000	210.433	0.346382	287.183	0.927842	55.283	0.132494
1.35000	194.5	0.320156	274.233	0.886003	47.833	0.114639
1.40000	187.467	0.308579	274.4	0.886543	49.733	0.119192
1.45000	167.583	0.275849	259.683	0.838994	48.133	0.115358
1.50000	155.55	0.256042	243.583	0.786978	42.983	0.103015
1.55000	152.75	0.251433	224.483	0.725269	40.983	0.0982217
1.60000	142.783	0.235027	211.817	0.684347	37.617	0.0901546
1.65000	143.967	0.236976	193	0.623552	36.4	0.0872379
1.70000	139.8	0.230117	190.117	0.614238	35.067	0.0840431
1.75000	143.833	0.236756	180.9	0.584459	30.567	0.0732582
1.80000	139.8	0.230117	172.517	0.557375	31.383	0.0752139
1.85000	140.033	0.230501	165.45	0.534543	30.717	0.0736177
1.90000	136.517	0.224713	152.767	0.493566	29.6	0.0709407
1.95000	135.383	0.222846	150.017	0.484681	29.75	0.0713002
2.00000	134.75	0.221804	148.5	0.47978	32.333	0.0774907
2.05000	138.167	0.227429	156.467	0.50552	30.067	0.0720599
2.10000	136.767	0.225125	172.517	0.557375	30.8	0.0738167
2.15000	136.967	0.225454	174.617	0.56416	30.267	0.0725392
2.20000	135.35	0.222792	184.433	0.595874	28.95	0.0693829
2.25000	135.683	0.22334	188.1	0.607721	29.75	0.0713002
2.30000	135.3	0.22271	194.767	0.629261	29.633	0.0710198
2.35000	138.45	0.227895	187.05	0.604329	28.9	0.069263
2.40000	145.25	0.239088	178.083	0.575358	29.2	0.069982
2.45000	142.433	0.234451	168.467	0.54429	27.883	0.0668256
2.50000	142.467	0.234507	159.467	0.515212	27.217	0.0652295
2.55000	142.967	0.23533	153.8	0.496903	25.35	0.0607549
2.60000	143.717	0.236565	149.217	0.482096	26.617	0.0637915
2.65000	149.817	0.246605	142.6	0.460718	22.467	0.0538454
2.70000	149.65	0.246331	139.433	0.450486	23.15	0.0554823
2.75000	151.717	0.249733	135.317	0.437188	23.85	0.05716
2.80000	154.967	0.255083	130.95	0.423079	25.567	0.061275
2.85000	151.35	0.249129	129.417	0.418126	22.5	0.0539245
2.90000	152.25	0.25061	129.683	0.418985	24.8	0.0594368
2.95000	150.9	0.248388	132.383	0.427708	27.583	0.0661067
3.00000	146.65	0.241392	124.15	0.401109	26.183	0.0627513
3.05000	144.333	0.237579	127.467	0.411826	24.033	0.0575986
3.10000	145.667	0.239774	130.283	0.420924	25.067	0.0600767
3.15000	147.35	0.242545	130.467	0.421518	26	0.0623128
3.20000	152.483	0.250994	135.383	0.437401	27.217	0.0652295
3.25000	158.933	0.261611	136.667	0.441549	25.65	0.0614739
3.30000	160.717	0.264547	141.117	0.455926	25.817	0.0618742
3.35000	165.967	0.273189	143.617	0.464004	27.95	0.0669862
3.40000	165.267	0.272037	141.4	0.456841	25.65	0.0614739
3.45000	166.583	0.274203	142.9	0.461687	27.45	0.0657879
3.50000	162	0.266659	144.983	0.468417	26.217	0.0628328
3.55000	158.433	0.260788	142.467	0.460288	25.95	0.0621929
3.60000	158.667	0.261173	137.933	0.445639	25.833	0.0619125
3.65000	159	0.261721	133.633	0.431747	24.867	0.0595974
3.70000	151.733	0.249759	129.833	0.41947	28.417	0.0681055
3.75000	162.15	0.266906	123.533	0.399115	26.233	0.0628712
3.80000	156.083	0.25692	119.583	0.386354	27.617	0.0661881
3.85000	152.817	0.251544	122.583	0.396046	26.417	0.0633122
3.90000	150.283	0.247373	127.767	0.412795	26.167	0.062713
3.95000	144.25	0.237442	132.8	0.429056	25.35	0.0607549
4.00000	143.6	0.236372	131.383	0.424477	24.633	0.0590365
4.05000	138.733	0.228361	134.217	0.433634	24.5	0.0587178
4.10000	136.317	0.224384	137.567	0.444457	24.45	0.058598
4.15000	136.617	0.224878	145.383	0.469709	26.583	0.06371
4.20000	137.017	0.225536	146.2	0.472349	26	0.0623128
4.25000	141.85	0.233491	145.117	0.46885	25.317	0.0606759
4.30000	152.633	0.251241	132.433	0.42787	25.3	0.0606351
4.35000	164.05	0.270034	125.4	0.405147	26.2	0.0627921
4.40000	167.583	0.275849	127.367	0.411502	26.267	0.0629527
4.45000	172.3	0.283613	114.867	0.371117	26.4	0.0632714
4.50000	184.65	0.303942	114.9	0.371224	26.967	0.0646303
4.55000	187.3	0.308304	111.05	0.358785	27.917	0.0669071
4.60000	196.7	0.323777	110.65	0.357492	29.433	0.0705404
4.65000	196.383	0.323255	107.45	0.347154	29.767	0.0713409
4.70000	202.983	0.334119	110.117	0.35577	29.817	0.0714608
4.75000	210.117	0.345862	113.583	0.366969	29.983	0.0718586
4.80000	221.167	0.364051	116.567	0.376609	28.633	0.0686231
4.85000	228.383	0.375929	125.083	0.404123	31.183	0.0747346
4.90000	228.883	0.376752	132.533	0.428193	29.883	0.0716189
4.95000	228.333	0.375846	138.883	0.448709	32.017	0.0767334
5.00000	222.667	0.36652	150	0.484626	29.483	0.0706603
5.05000	214.867	0.353681	161.833	0.522857	33.883	0.0812055
5.10000	202.833	0.333872	168.5	0.544397	34.55	0.0828041
5.15000	196.833	0.323996	174.967	0.56529	34.35	0.0823247
5.20000	184.783	0.304161	174.767	0.564644	37.95	0.0909527
5.25000	174.783	0.287701	180.483	0.583112	38.783	0.0929491
5.30000	166.733	0.27445	177.117	0.572237	38.55	0.0923907
5.35000	160.567	0.2643	183.917	0.594206	41.65	0.0998203
5.40000	153.033	0.251899	191.317	0.618115	41.85	0.1003
5.45000	142	0.233738	198.2	0.640353	43.867	0.105134
5.50000	141.65	0.233162	200.267	0.647031	46	0.110246
5.55000	140.4	0.231105	204.767	0.661569	51.833	0.124225
5.60000	143.4	0.236043	208.067	0.672231	54.983	0.131775
5.65000	154.583	0.25445	216.55	0.699638	56.383	0.13513
5.70000	163.483	0.2691	214.717	0.693716	57.033	0.136688
5.75000	182.617	0.300596	217.383	0.70233	60.133	0.144117
5.80000	193.417	0.318373	204.667	0.661246	64.783	0.155262
5.85000	214.65	0.353323	205.433	0.663721	71.45	0.17124
5.90000	224.317	0.369236	195.167	0.630553	73.783	0.176832
5.95000	239.133	0.393624	206.983	0.668729	86.517	0.207351
6.00000	257.7	0.424186	205.85	0.665068	94.333	0.226083
6.05000	272.717	0.448904	205.167	0.662862	115.617	0.277093
6.10000	278.667	0.458698	205.5	0.663938	122.55	0.293709
6.15000	290.75	0.478587	211.717	0.684024	130.617	0.313043
6.20000	301.6	0.496447	196.8	0.635829	139.267	0.333774
6.25000	317.333	0.522344	190.733	0.616228	140.633	0.337047
6.30000	331	0.544841	167.367	0.540736	151.633	0.36341
6.35000	346.7	0.570684	141.467	0.457057	163.217	0.391173
6.40000	376.1	0.619077	121.067	0.391148	175.233	0.419971
6.45000	389.15	0.640558	105.367	0.340424	189	0.452966
6.50000	418.133	0.688266	92.1	0.29756	208.667	0.500101
6.55000	428.533	0.705384	86.733	0.28022	229.867	0.55091
6.60000	431.6	0.710433	77.167	0.249314	247.267	0.592611
6.65000	429.7	0.707305	74.167	0.239622	249.633	0.598282
6.70000	430.067	0.707909	64.3	0.207743	264.183	0.633153
6.75000	406.85	0.669693	58.717	0.189705	264.933	0.63495
6.80000	392.7	0.646402	54.683	0.176672	264.233	0.633273
6.85000	376.233	0.619296	49.833	0.161002	257.333	0.616736
6.90000	366.433	0.603165	48.033	0.155187	245.633	0.588695
6.95000	340.05	0.559737	45.317	0.146412	229.867	0.55091
7.00000	327.783	0.539545	44.75	0.14458	204.85	0.490953
7.05000	293.3	0.482785	43.55	0.140703	182.4	0.437148
7.10000	261.9	0.431099	41.35	0.133595	154.617	0.370562
7.15000	219.267	0.360923	41.783	0.134994	123.317	0.295547
7.20000	188.783	0.310745	42.45	0.137149	103.75	0.248652
7.25000	153.65	0.252915	35.867	0.115881	82.783	0.198401
7.30000	125.783	0.207044	34.25	0.110656	57.05	0.136729
7.35000	98.75	0.162547	33.083	0.106886	43.483	0.104213

[truncated: 23 more sheets: FIG 3G, FIG 3I, FIG 3K and S3I, FIG 4D, FIG 4F, FIG 6C, FIG 6F , FIG S1A, FIG S1E, FIG S1F, FIG S1G, FIG S2C, FIG S2 DEF, FIG S2H, FIG S2J, FIG S2K, FIG S3A, FIG S3C, FIG S3D, FIG S3E …]
